# Supplementary material for: 3-[(E)-(4-Chloro­benzyl­idene)amino]-1-phenyl­thio­urea
Source: Acta Crystallogr Sect E Struct Rep Online. 2011 Mar 12;67(Pt 4):o872. doi: 10.1107/S1600536811008920 (PMC3100056; doi:10.1107/S1600536811008920)
Supplement: Supplementary file 2 [file e-67-0o872-Isup2.hkl]

#
# h,k,l, Fc-squared, Fo-squared, sigma(Fo-squared) and status flag
#
data_I
_shelx_title ' baru111m in space group P 1'
_shelx_refln_list_code          4
_shelx_F_calc_maximum      167.41
_exptl_crystal_F_000       600.00
_reflns_d_resolution_high  0.7965
 
loop_
 _symmetry_equiv_pos_as_xyz
 'x, y, z'
 '-x+1/2, y+1/2, -z+1/2'
 '-x, -y, -z'
 'x-1/2, -y-1/2, z-1/2'
 
_cell_length_a    15.0820
_cell_length_b     6.5600
_cell_length_c    15.2050
_cell_angle_alpha  90.000
_cell_angle_beta  110.272
_cell_angle_gamma  90.000
 
_shelx_F_squared_multiplier     1.000
 
loop_
 _refln_index_h
 _refln_index_k
 _refln_index_l
 _refln_F_squared_calc
 _refln_F_squared_meas
 _refln_F_squared_sigma
 _refln_observed_status
   2   0   0      498.77      508.03     17.44 o
   4   0   0     3239.86     3392.81     33.92 o
   6   0   0      681.30      692.85     20.43 o
   8   0   0      708.31      784.89     33.22 o
  10   0   0       86.33      106.02     21.15 o
  12   0   0      103.79       81.30     41.36 o
  14   0   0        9.98        9.62     19.73 o
  16   0   0       31.30       49.67     32.97 o
   1   1   0      472.09      447.75     14.43 o
   2   1   0     8457.96     9410.66     66.00 o
   3   1   0     8342.97     9284.09     68.81 o
   4   1   0       17.12       25.35      4.84 o
   5   1   0      474.35      449.47     15.70 o
   6   1   0      305.40      297.96     14.00 o
   7   1   0     1574.81     1574.49     32.66 o
   8   1   0      218.05      231.56     11.77 o
   9   1   0       36.86       51.83      8.45 o
  10   1   0       61.39       64.64      9.04 o
  11   1   0      128.00      140.64     13.85 o
  12   1   0      619.70      593.22     32.06 o
  13   1   0      108.63      112.54     19.68 o
  14   1   0        7.18        7.61     31.92 o
  15   1   0       53.71       46.19     19.17 o
  16   1   0       16.10       47.34     20.89 o
  17   1   0       30.76       69.84     26.40 o
   0   2   0      215.07      216.39     21.15 o
   1   2   0      256.17      250.53     12.76 o
   2   2   0      806.15      799.96     26.73 o
   3   2   0        0.71        1.31      5.25 o
   4   2   0       89.92      114.93      8.06 o
   5   2   0      788.01      901.99     19.34 o
   6   2   0      350.83      369.72     10.93 o
   7   2   0        5.44       14.60      6.29 o
   8   2   0      319.95      278.84     14.68 o
   9   2   0       67.21       59.77     10.20 o
  10   2   0      280.44      269.46     22.45 o
  11   2   0       32.14       74.21     21.16 o
  12   2   0      265.96      235.79     17.20 o
  13   2   0       42.99       38.00     17.83 o
  14   2   0      164.35      211.32     26.14 o
  15   2   0        0.12       -1.98     17.03 o
  16   2   0       22.65       21.32     22.47 o
  17   2   0        0.85        2.32     25.55 o
   1   3   0      772.81      773.31     32.09 o
   2   3   0     2596.00     2854.54     49.67 o
   3   3   0      185.32      189.07     26.60 o
   4   3   0      235.98      232.39     13.11 o
   5   3   0      899.20      906.62     25.90 o
   6   3   0      194.81      210.53     12.38 o
   7   3   0      449.27      441.05     16.95 o
   8   3   0      152.57      164.62     16.09 o
   9   3   0        1.02        1.54      8.82 o
  10   3   0       91.73       93.48     17.37 o
  11   3   0       88.60       86.04     13.03 o
  12   3   0        0.01       23.14     16.39 o
  13   3   0        9.17       14.54     16.59 o
  14   3   0        2.64        3.12     17.97 o
  15   3   0        5.43      -15.96     18.19 o
  16   3   0        4.84       20.25     24.79 o
   0   4   0     1187.41     1277.36     67.51 o
   1   4   0      378.22      353.67     26.94 o
   2   4   0       14.70        5.84     22.75 o
   3   4   0       35.36       33.35     10.19 o
   4   4   0      132.61      123.70     20.25 o
   5   4   0        3.55        1.85      8.69 o
   6   4   0        7.92       14.80      9.63 o
   7   4   0      766.57      753.30     25.19 o
   8   4   0        7.31       22.43     11.11 o
   9   4   0        2.15       16.12     12.05 o
  10   4   0       44.15       48.73     13.90 o
  11   4   0      120.59      163.13     20.24 o
  12   4   0        0.08       -8.48     18.37 o
  13   4   0       70.92       63.60     16.26 o
  14   4   0        1.27        7.32     20.37 o
  15   4   0        6.43       10.59     22.00 o
   1   5   0      149.17      128.82     22.60 o
   2   5   0      560.84      566.86     40.65 o
   3   5   0      235.12      222.61     25.44 o
   4   5   0     1227.23     1179.27     40.44 o
   5   5   0      128.40      132.71     14.93 o
   6   5   0      467.07      481.28     23.71 o
   7   5   0      103.02       70.65     16.95 o
   8   5   0       17.77       30.80     14.50 o
   9   5   0       14.07        4.23     15.15 o
  10   5   0      129.43      148.65     28.90 o
  11   5   0        1.06       -3.73     14.90 o
  12   5   0        5.60       25.48     16.22 o
  13   5   0       53.88       80.79     18.71 o
  14   5   0        0.58       -4.69     20.61 o
   0   6   0      677.26      648.62     62.04 o
   1   6   0      150.60      136.56     26.84 o
   2   6   0       59.69       75.80     21.31 o
   3   6   0      845.09      847.01     51.74 o
   4   6   0        4.37       -0.86     16.74 o
   5   6   0       28.34       26.73     12.75 o
   6   6   0        1.19        2.67     14.67 o
   7   6   0       87.16       71.09     19.05 o
   8   6   0       22.45       42.69     17.77 o
   9   6   0       53.48       75.25     20.14 o
  10   6   0       44.71       60.81     25.10 o
  11   6   0        9.01       14.16     30.15 o
  12   6   0       43.78       91.83     25.79 o
   1   7   0       26.05       24.80     23.42 o
   2   7   0        0.03       15.52     22.53 o
   3   7   0        0.02      -14.05     22.14 o
   4   7   0        0.06        2.56     25.49 o
   5   7   0      328.26      333.10     45.11 o
   6   7   0        6.90       30.31     40.54 o
   7   7   0        0.06       32.29     39.59 o
   8   7   0        2.13       -0.75     24.46 o
   9   7   0       77.14       59.25     26.96 o
   0   8   0       93.97       66.49     38.91 o
   1   8   0        0.61       25.67     28.69 o
   2   8   0       20.45       36.60     26.95 o
   3   8   0        1.82       19.05     28.34 o
   4   8   0        0.19       59.84     31.45 o
 -17   0   1      290.37      326.49     53.01 o
 -15   0   1        1.56       12.95     24.45 o
 -13   0   1      313.72      371.96     37.20 o
 -11   0   1      145.48      133.64     33.56 o
  -9   0   1      500.09      507.75     19.28 o
  -7   0   1     3396.49     3557.46     53.26 o
  -5   0   1      706.13      651.27     18.18 o
  -3   0   1      219.64      214.13      8.14 o
  -1   0   1     5331.40     5454.25     60.03 o
   1   0   1      646.25      652.37     14.49 o
   3   0   1    21527.78    24213.24    683.18 o
   5   0   1     1331.06     1324.98     27.24 o
   7   0   1      159.85      169.11     25.04 o
   9   0   1      315.41      322.82     38.43 o
  11   0   1      478.17      374.55     38.19 o
  13   0   1        0.15       19.48     23.07 o
  15   0   1      441.67      436.86     63.32 o
  17   0   1        0.60       13.02     36.09 o
 -17   1   1        1.54        4.15     22.64 o
 -16   1   1       34.63       34.97     20.41 o
 -15   1   1       12.21       15.35     17.91 o
 -14   1   1       14.84       23.49     16.39 o
 -13   1   1      174.42      136.47     19.23 o
 -12   1   1      145.02      139.26     16.56 o
 -11   1   1        0.14        4.82      9.45 o
 -10   1   1      176.56      189.23     13.70 o
  -9   1   1      352.57      376.46     14.43 o
  -8   1   1       54.12       57.64      7.06 o
  -7   1   1      526.21      506.43     11.22 o
  -6   1   1       71.66       60.62      5.20 o
  -5   1   1      700.15      630.65     26.99 o
  -4   1   1     2018.10     2163.96     22.93 o
  -3   1   1     1896.92     1956.96     22.55 o
  -2   1   1     1450.27     1447.64     20.94 o
  -1   1   1     2803.00     2765.69     35.28 o
   0   1   1     1349.21     1493.42     23.10 o
   1   1   1     3163.33     3328.64     43.50 o
   2   1   1     1549.49     1700.95     17.77 o
   3   1   1    17104.73    18563.61    115.52 o
   4   1   1     2840.39     2966.66     40.36 o
   5   1   1      804.08      758.26     20.57 o
   6   1   1        1.84        5.02      7.16 o
   7   1   1      303.84      275.35     14.79 o
   8   1   1     1393.36     1334.27     32.46 o
   9   1   1      311.19      317.11     17.88 o
  10   1   1      344.13      335.18     15.87 o
  11   1   1       17.42       19.24     13.40 o
  12   1   1       58.51       50.84     17.72 o
  13   1   1       83.49       86.13     20.99 o
  14   1   1        5.71        2.64     17.16 o
  15   1   1       32.22       66.02     27.00 o
  16   1   1       83.18       84.31     23.40 o
  17   1   1       41.18       37.80     23.74 o
 -17   2   1       13.61        6.38     22.52 o
 -16   2   1        5.26       26.01     19.78 o
 -15   2   1       64.52       80.61     22.05 o
 -14   2   1       29.53       50.28     19.35 o
 -13   2   1      558.21      549.44     47.86 o
 -12   2   1        2.00       26.65     10.41 o
 -11   2   1       70.17       60.86     11.76 o
 -10   2   1      355.16      285.78     39.74 o
  -9   2   1      159.92      132.63     16.72 o
  -8   2   1       64.27       85.58      7.10 o
  -7   2   1        2.13       14.92      5.71 o
  -6   2   1      863.51      929.35     25.51 o
  -5   2   1     1762.34     1860.28     37.06 o
  -4   2   1      288.07      275.70     17.16 o
  -3   2   1     4782.91     4741.47    110.61 o
  -2   2   1        0.89       -2.15      5.65 o
  -1   2   1       39.56       56.41     13.92 o
   0   2   1      391.62      380.16     18.58 o
   1   2   1     3264.55     3440.13     58.70 o
   2   2   1        2.46       10.17      5.44 o
   3   2   1      195.62      211.47     10.09 o
   4   2   1       20.53       26.50      5.51 o
   5   2   1     4306.79     4581.23     62.47 o
   6   2   1        0.40       -1.83      6.21 o
   7   2   1      489.84      462.21     17.28 o
   8   2   1      587.52      597.51     20.86 o
   9   2   1       13.63       11.63      8.60 o
  10   2   1        4.78        6.16      9.82 o
  11   2   1       36.49       25.16     14.34 o
  12   2   1      159.76      180.03     23.96 o
  13   2   1       23.22       47.34     17.70 o
  14   2   1       78.11      130.18     24.30 o
  15   2   1       22.94        4.34     20.31 o
  16   2   1        0.46       11.53     22.15 o
 -16   3   1        2.47       11.79     22.83 o
 -15   3   1       78.78       93.68     36.87 o
 -14   3   1       27.15       30.23     19.01 o
 -13   3   1       30.82       24.63     12.39 o
 -12   3   1       37.38       33.37     12.48 o
 -11   3   1      265.22      272.70     22.92 o
 -10   3   1      158.00      150.00     15.48 o
  -9   3   1      808.99      738.41     34.59 o
  -8   3   1      463.46      458.38     18.12 o
  -7   3   1      168.93      179.64     12.25 o
  -6   3   1     2519.66     2675.05     41.41 o
  -5   3   1      623.51      610.71     19.21 o
  -4   3   1      415.76      432.33     16.42 o
  -3   3   1     2403.74     2592.95     47.60 o
  -2   3   1        3.98       -1.24     11.94 o
  -1   3   1       22.61       17.63      9.71 o
   0   3   1      126.93      120.00     14.10 o
   1   3   1      119.52      110.93      9.94 o
   2   3   1      206.24      211.97     12.15 o
   3   3   1      298.06      285.50     23.05 o
   4   3   1      875.29      945.09     24.04 o
   5   3   1       60.77       70.75      8.66 o
   6   3   1       14.03       13.63      9.32 o
   7   3   1      130.51      122.92     11.30 o
   8   3   1       38.43       49.39     11.78 o
   9   3   1       14.04       11.98      9.84 o
  10   3   1      305.38      272.16     41.03 o
  11   3   1       34.73       19.60     13.39 o
  12   3   1       58.02       58.24     18.30 o
  13   3   1       81.07       76.02     18.69 o
  14   3   1       42.58       57.94     21.87 o
  15   3   1       10.24       -3.85     19.55 o
  16   3   1       60.90       92.45     36.93 o
 -15   4   1       42.83       33.51     21.61 o
 -14   4   1        0.43       -4.99     14.18 o
 -13   4   1       84.33       75.56     16.50 o
 -12   4   1        0.16       16.65     14.60 o
 -11   4   1       15.86       26.02     13.13 o
 -10   4   1       16.30        4.75     26.04 o
  -9   4   1        3.67       12.61     11.26 o
  -8   4   1       12.21       32.10     11.57 o
  -7   4   1      100.43       92.61     12.57 o
  -6   4   1      287.74      311.69     17.54 o
  -5   4   1       34.51       35.45     10.24 o
  -4   4   1       26.42       19.34     10.53 o
  -3   4   1      193.47      203.84     17.34 o
  -2   4   1      449.62      470.64     30.42 o
  -1   4   1      527.61      536.08     31.32 o
   0   4   1     1527.41     1540.09     59.73 o
   1   4   1       68.82       69.34     14.50 o
   2   4   1        7.44       21.37     10.18 o
   3   4   1       66.55       55.17     10.33 o
   4   4   1      827.32      773.44     29.18 o
   5   4   1      105.16      105.67     12.51 o
   6   4   1      655.98      658.23     23.81 o
   7   4   1       19.14       14.61     12.45 o
   8   4   1      160.18      173.71     19.73 o
   9   4   1      313.53      280.78     23.34 o
  10   4   1       16.95       36.91     14.98 o
  11   4   1       83.68       75.53     16.26 o
  12   4   1        1.26       12.97     14.22 o
  13   4   1       41.71       33.08     15.36 o
  14   4   1        0.40       41.38     34.85 o
  15   4   1       26.87       -8.70     32.24 o
 -14   5   1       19.72       33.62     19.48 o
 -13   5   1        3.36       25.83     19.84 o
 -12   5   1        0.13       37.25     17.42 o
 -11   5   1       40.04       43.58     15.40 o
 -10   5   1       36.78       51.42     19.87 o
  -9   5   1       19.03       -4.95     13.23 o
  -8   5   1        5.24       45.37     14.54 o
  -7   5   1       24.98       32.16     16.22 o
  -6   5   1        9.74       14.50     12.84 o
  -5   5   1        0.13       -0.70     10.16 o
  -4   5   1      333.03      323.13     30.50 o
  -3   5   1      658.45      647.14     58.28 o
  -2   5   1        2.41        7.27     16.10 o
  -1   5   1     1249.23     1187.22     52.48 o
   0   5   1      845.65      872.11     38.50 o
   1   5   1       96.29       95.14     18.40 o
   2   5   1      123.12      147.99     21.49 o
   3   5   1       38.67       44.73     14.07 o
   4   5   1       58.12       39.53     13.81 o
   5   5   1      215.60      226.89     22.38 o
   6   5   1      222.39      253.99     22.73 o
   7   5   1      222.02      192.62     20.24 o
   8   5   1       83.55       72.35     17.52 o
   9   5   1        0.12        5.76     14.25 o
  10   5   1      151.79      168.55     21.42 o
  11   5   1        1.14       -1.50     15.33 o
  12   5   1      105.86      106.88     20.93 o
  13   5   1       37.75       40.28     17.50 o
 -12   6   1        3.78       36.46     19.92 o
 -11   6   1        3.02       36.74     21.25 o
 -10   6   1      206.49      254.27     29.38 o
  -9   6   1        3.14       22.84     22.85 o
  -8   6   1      158.97      229.17     30.94 o
  -7   6   1       24.92       14.79     15.91 o
  -6   6   1       24.64       36.31     14.43 o
  -5   6   1        9.30        2.46     24.58 o
  -4   6   1      203.81      191.24     28.99 o
  -3   6   1      179.69      221.10     27.85 o
  -2   6   1      127.81      105.56     22.85 o
  -1   6   1        8.40        8.90     18.16 o
   0   6   1      216.88      257.22     31.51 o
   1   6   1       60.67       54.13     20.78 o
   2   6   1       86.35       92.94     24.97 o
   3   6   1      218.65      250.95     30.19 o
   4   6   1       78.95       54.02     20.55 o
   5   6   1       46.92       48.11     14.63 o
   6   6   1      105.10      159.67     21.81 o
   7   6   1       15.17       37.91     17.35 o
   8   6   1      181.48      185.36     23.93 o
   9   6   1       57.95       84.21     41.52 o
  10   6   1        1.70        0.99     17.18 o
  11   6   1        0.32       15.43     20.17 o
  -9   7   1       52.99      105.35     28.06 o
  -8   7   1        9.17      -21.28     65.81 o
  -7   7   1      213.87      218.53     44.33 o
  -6   7   1       38.17       20.92     32.66 o
  -5   7   1       42.60       30.09     24.02 o
  -4   7   1       65.00       67.60     25.18 o
  -3   7   1      166.47      207.86     31.26 o
  -2   7   1        0.20       26.98     22.35 o
  -1   7   1        0.06        5.91     22.57 o
   0   7   1       36.48       49.16     26.02 o
   1   7   1        7.49      -10.43     19.95 o
   2   7   1       14.08       15.42     22.09 o
   3   7   1      115.58      108.14     28.37 o
   4   7   1       35.80       66.10     27.46 o
   5   7   1       30.41       39.19     25.28 o
   6   7   1       45.83       38.23     28.08 o
   7   7   1       21.60      -10.42     20.28 o
   8   7   1        0.28       12.62     34.24 o
  -4   8   1        0.85       31.96     33.66 o
  -3   8   1        0.94       32.52     29.06 o
  -2   8   1      105.74      153.56     30.98 o
  -1   8   1        4.68       11.31     26.86 o
   0   8   1       92.66      141.88     31.79 o
   1   8   1        2.25       34.22     26.88 o
   2   8   1       36.68      -19.39     33.62 o
   3   8   1        0.95       78.86     37.76 o
 -18   0   2       39.42       23.04     35.57 o
 -16   0   2       17.68       30.77     25.32 o
 -14   0   2        3.50       33.92     22.42 o
 -12   0   2       11.57       -4.18     29.75 o
 -10   0   2      105.82      112.82     17.76 o
  -8   0   2       11.93       37.65     10.71 o
  -6   0   2      550.36      560.92     17.60 o
  -4   0   2     3104.37     3182.55     51.78 o
  -2   0   2     1612.15     1741.03     26.18 o
   0   0   2      595.72      427.23     29.06 o
   2   0   2     1651.74     1564.47     25.64 o
   4   0   2     3930.94     4118.76     54.12 o
   6   0   2       10.83       14.48      7.51 o
   8   0   2      394.34      367.70     19.87 o
  10   0   2        1.87       -0.93     15.83 o
  12   0   2        4.25       25.27     23.44 o
  14   0   2       30.67       79.33     29.44 o
  16   0   2       20.94      -18.28     30.22 o
 -18   1   2        6.06      -11.32     23.63 o
 -17   1   2       10.48       46.05     22.64 o
 -16   1   2       35.37       42.11     24.12 o
 -15   1   2      133.89      138.78     24.31 o
 -14   1   2      176.84      168.93     21.49 o
 -13   1   2      129.92      117.72     18.44 o
 -12   1   2       49.84       58.07     11.07 o
 -11   1   2      250.56      248.48     15.21 o
 -10   1   2       60.25       62.01      7.59 o
  -9   1   2      665.58      661.94     15.83 o
  -8   1   2     1644.76     1564.10     23.66 o
  -7   1   2      209.66      219.07      9.59 o
  -6   1   2     1078.65     1052.73     16.26 o
  -5   1   2      555.71      578.49     11.52 o
  -4   1   2     1214.86     1251.06     16.78 o
  -3   1   2     1627.75     1769.27     20.94 o
  -2   1   2      509.63      477.15      8.56 o
  -1   1   2      236.24      228.22      8.61 o
   0   1   2        6.59        6.11      3.64 o
   1   1   2      513.64      527.97     28.73 o
   2   1   2    22669.71    24838.53    146.31 o
   3   1   2     2034.32     2161.75     25.54 o
   4   1   2      686.51      625.81     12.73 o
   5   1   2      137.85      134.87     10.17 o
   6   1   2       15.41       12.41      6.07 o
   7   1   2       10.69        7.87      7.14 o
   8   1   2     1357.19     1298.83     42.87 o
   9   1   2      120.61      106.39     15.36 o
  10   1   2      101.90       93.70     12.48 o
  11   1   2      176.82      201.82     22.96 o
  12   1   2       43.97       48.31     17.60 o
  13   1   2       99.12      136.12     22.60 o
  14   1   2       11.83       20.69     26.26 o
  15   1   2      108.43      103.78     25.47 o
  16   1   2       36.86       60.33     35.26 o
 -17   2   2        0.44      -31.08     21.96 o
 -16   2   2        8.88        7.02     21.16 o
 -15   2   2        8.42       -1.37     20.40 o
 -14   2   2      216.64      201.91     24.09 o
 -13   2   2       44.43       56.17     14.12 o
 -12   2   2      316.98      302.57     20.98 o
 -11   2   2        0.01       22.73      9.53 o
 -10   2   2     1568.90     1576.77     39.77 o
  -9   2   2       27.90       33.01      6.76 o
  -8   2   2      167.06      171.99      9.23 o
  -7   2   2      678.59      712.72     17.20 o
  -6   2   2     4200.43     4453.19     44.73 o
  -5   2   2     1406.77     1354.30     22.53 o
  -4   2   2      655.08      571.30     15.80 o
  -3   2   2      394.57      366.40     17.69 o
  -2   2   2     1063.58     1103.59     23.66 o
  -1   2   2     3080.66     3278.47     63.56 o
   0   2   2        0.47        2.46      5.45 o
   1   2   2     4011.89     4223.47     47.01 o
   2   2   2      865.86      877.45     24.71 o
   3   2   2     1162.81     1205.62     19.75 o
   4   2   2      185.61      200.32     10.12 o
   5   2   2     3945.68     4123.01     44.60 o
   6   2   2     1026.13     1041.20     29.66 o
   7   2   2      358.77      323.25     18.03 o
   8   2   2       17.45       27.16      8.96 o
   9   2   2       85.05       94.65     12.76 o
  10   2   2      511.19      423.05     23.05 o
  11   2   2        1.39       14.54     12.84 o
  12   2   2       37.24       55.53     18.00 o
  13   2   2       51.39       10.10     16.63 o
  14   2   2       16.00       31.95     17.37 o
  15   2   2        0.19        7.16     21.05 o
  16   2   2        5.25       -4.24     23.67 o
 -17   3   2       10.30       27.18     26.79 o
 -16   3   2       74.61       62.39     24.56 o
 -15   3   2       18.42       37.99     21.22 o
 -14   3   2        2.38       -4.15     14.47 o
 -13   3   2        6.09       16.26     14.11 o
 -12   3   2      147.78      168.38     19.46 o
 -11   3   2       89.82       84.19     12.93 o
 -10   3   2      108.84       88.10     14.84 o
  -9   3   2       22.96       17.23      9.41 o
  -8   3   2        3.38        3.11      7.23 o
  -7   3   2      244.27      246.33     15.30 o
  -6   3   2      339.84      335.52     14.93 o
  -5   3   2       11.99       11.05      7.41 o
  -4   3   2      120.27       79.74     14.32 o
  -3   3   2     9369.91    11014.26    117.30 o
  -2   3   2     1156.37     1252.92     36.04 o
  -1   3   2      765.39      749.97     27.34 o
   0   3   2     2540.39     2578.30     40.02 o
   1   3   2      284.42      288.36     16.97 o
   2   3   2      399.42      397.72     18.20 o
   3   3   2     3112.68     3175.72     66.53 o
   4   3   2       13.48       28.73      6.97 o
   5   3   2       44.86       48.00      8.29 o
   6   3   2       85.93       78.43      9.62 o
   7   3   2      106.09      100.19     14.48 o
   8   3   2        1.66       16.52     11.05 o
   9   3   2      430.75      456.67     24.66 o
  10   3   2        3.78        1.34     11.74 o
  11   3   2        5.85        2.27     13.59 o
  12   3   2       12.10       18.93     17.66 o
  13   3   2        9.87       28.09     18.66 o
  14   3   2       10.14       14.83     18.20 o
  15   3   2        9.84       30.43     21.50 o
 -16   4   2       27.64       23.94     34.21 o
 -15   4   2       63.68       89.71     37.41 o
 -14   4   2       47.99       74.07     19.65 o
 -13   4   2      436.15      431.99     30.66 o
 -12   4   2        3.10        8.21     13.32 o
 -11   4   2        9.18        7.03     11.78 o
 -10   4   2        3.16        5.67     10.72 o
  -9   4   2      496.07      462.64     23.31 o
  -8   4   2      204.82      208.12     17.16 o
  -7   4   2      141.01      123.96     12.91 o
  -6   4   2       14.00       26.79     15.74 o
  -5   4   2      138.74      136.15     14.78 o
  -4   4   2       28.49       11.17     10.53 o
  -3   4   2      936.01      926.77     50.66 o
  -2   4   2       12.48       15.77     10.96 o
  -1   4   2       21.31       30.19     11.36 o
   0   4   2       15.63       14.79     11.82 o
   1   4   2      263.88      276.82     16.31 o
   2   4   2     1352.33     1302.60     31.77 o
   3   4   2        0.04       -4.30      8.67 o
   4   4   2      169.54      179.05     21.90 o
   5   4   2       15.25        6.24      8.37 o
   6   4   2      100.70       82.45     10.91 o
   7   4   2       60.45       66.75     12.99 o
   8   4   2      513.07      507.09     31.97 o
   9   4   2      210.76      206.65     21.00 o
  10   4   2       72.81       71.74     16.67 o
  11   4   2        2.74      -10.46     13.56 o
  12   4   2       12.14       23.88     16.66 o
  13   4   2       61.37      101.80     44.97 o
  14   4   2        7.62       13.75     21.05 o
 -14   5   2        2.84       34.33     19.62 o
 -13   5   2       37.90       52.12     21.20 o
 -12   5   2       56.67       56.76     19.59 o
 -11   5   2      124.58      145.58     21.24 o
 -10   5   2        5.80      -11.24     15.20 o
  -9   5   2        0.18       -3.87     12.57 o
  -8   5   2       65.52       87.24     18.65 o
  -7   5   2      219.76      207.21     17.21 o
  -6   5   2      190.25      179.67     16.17 o
  -5   5   2      167.59      145.01     14.13 o
  -4   5   2       57.45       67.53     16.49 o
  -3   5   2       37.75       48.50     16.27 o
  -2   5   2      305.62      303.13     25.76 o
  -1   5   2      728.12      771.68     37.21 o
   0   5   2        9.50       13.61     15.26 o
   1   5   2        0.23        9.73     14.99 o
   2   5   2       15.61       33.17     12.87 o
   3   5   2       22.32       37.85     13.68 o
   4   5   2      117.40      103.12     21.30 o
   5   5   2       13.85       18.86      9.49 o
   6   5   2       28.71       59.44     15.54 o
   7   5   2        6.74       18.00     18.48 o
   8   5   2       71.17      106.51     19.02 o
   9   5   2       55.36       44.72     17.24 o
  10   5   2       29.53       22.04     15.78 o
  11   5   2       41.03       49.69     17.72 o
  12   5   2       61.09       70.27     35.36 o
  13   5   2        6.24      -10.40     18.32 o
 -12   6   2       39.23       72.48     23.22 o
 -11   6   2        1.72       21.83     21.41 o
 -10   6   2       17.48       19.47     19.71 o
  -9   6   2        5.01       34.28     18.51 o
  -8   6   2        9.56       15.70     19.48 o
  -7   6   2       78.16       79.93     27.43 o
  -6   6   2        2.64        1.05     17.09 o
  -5   6   2       85.77      141.44     27.24 o
  -4   6   2      121.00       88.68     22.64 o
  -3   6   2      219.31      284.21     29.53 o
  -2   6   2      388.71      387.39     33.39 o
  -1   6   2      193.17      189.28     28.52 o
   0   6   2        7.63       37.27     20.91 o
   1   6   2      574.40      538.97     40.85 o
   2   6   2       10.63       41.05     19.75 o
   3   6   2        0.19       30.40     30.25 o
   4   6   2       67.09       71.65     14.67 o
   5   6   2      333.39      404.51     42.94 o
   6   6   2       50.02       33.54     17.28 o
   7   6   2      128.55      124.57     20.48 o
   8   6   2        1.50       -1.06     17.53 o
   9   6   2        5.28       -5.47     16.59 o
  10   6   2        4.63        8.50     18.99 o
  11   6   2        8.69       49.72     20.93 o
  -9   7   2        0.48       46.99     31.21 o
  -8   7   2      134.69      200.27     48.72 o
  -7   7   2       79.53       55.13     35.35 o
  -6   7   2       18.67       34.81     24.03 o
  -5   7   2       29.54       65.28     32.06 o
  -4   7   2        8.74       59.57     44.18 o
  -3   7   2        9.84       49.52     24.11 o
  -2   7   2       27.63      106.41     40.19 o
  -1   7   2       10.60       31.79     24.64 o
   0   7   2      146.48      127.75     28.59 o
   1   7   2        7.56       15.90     31.33 o
   2   7   2      138.34      165.15     31.25 o
   3   7   2        9.47       11.59     18.98 o
   4   7   2        1.26       12.91     19.92 o
   5   7   2       23.12       32.62     26.07 o
   6   7   2       20.98       -3.09     26.69 o
   7   7   2       34.85       39.55     19.77 o
   8   7   2       69.06      134.06     42.66 o
  -4   8   2       78.67      135.41     35.70 o
  -3   8   2       44.75      118.54     48.04 o
  -2   8   2       28.45       97.89     44.17 o
  -1   8   2       15.65       23.06     29.48 o
   0   8   2        6.12       69.99     28.94 o
   1   8   2        6.57       35.26     36.50 o
   2   8   2        2.74       15.22     22.75 o
   3   8   2       52.18       19.30     27.15 o
 -17   0   3        1.01      -20.67     27.83 o
 -15   0   3       21.37       48.08     23.50 o
 -13   0   3      121.13      151.79     31.41 o
 -11   0   3      439.83      463.70     29.22 o
  -9   0   3      136.49      108.50     15.09 o
  -7   0   3      853.19      893.71     24.26 o
  -5   0   3     5732.66     6151.02     85.66 o
  -3   0   3     4788.05     4918.85     52.66 o
  -1   0   3    15177.25    15790.55    201.58 o
   1   0   3     6854.77     7935.67     80.27 o
   3   0   3     4614.99     4939.23     61.76 o
   5   0   3      694.58      632.24     21.83 o
   7   0   3       16.28       17.67      9.12 o
   9   0   3       30.00       41.41     16.98 o
  11   0   3       48.64       50.66     24.09 o
  13   0   3      187.25      230.28     38.57 o
  15   0   3        0.99      -16.64     28.61 o
 -18   1   3        5.36       -9.84     22.92 o
 -17   1   3       38.18       51.38     30.84 o
 -16   1   3      220.74      245.60     27.92 o
 -15   1   3      356.90      341.56     30.59 o
 -14   1   3        0.19        6.50     16.10 o
 -13   1   3        0.29       12.90     13.17 o
 -12   1   3        5.88       15.56      9.59 o
 -11   1   3       66.71       73.56     10.77 o
 -10   1   3      460.80      468.44     15.20 o
  -9   1   3      489.29      457.60     14.20 o
  -8   1   3      287.96      256.84     11.37 o
  -7   1   3      434.73      427.54     12.52 o
  -6   1   3       78.54       67.99      6.07 o
  -5   1   3       53.09       48.82      6.22 o
  -4   1   3     1001.75     1007.86     19.71 o
  -3   1   3     2156.74     2218.46     22.93 o
  -2   1   3     4509.20     4993.91     58.78 o
  -1   1   3     3795.40     3921.95     40.04 o
   0   1   3     5657.18     6218.18    116.61 o
   1   1   3     1920.22     2027.14     36.73 o
   2   1   3    22016.96    23301.19    444.84 o
   3   1   3     1782.57     1712.96     23.91 o
   4   1   3      470.45      436.48     12.51 o
   5   1   3      580.59      523.89     13.43 o
   6   1   3       28.88       30.16      7.91 o
   7   1   3     2323.18     2240.14     43.29 o
   8   1   3        1.40        5.96      8.27 o
   9   1   3       36.52       53.11     11.65 o
  10   1   3      160.46      209.87     51.21 o
  11   1   3       20.21       31.35     15.80 o
  12   1   3       64.06       78.92     20.31 o
  13   1   3       11.29       19.97     16.99 o
  14   1   3        6.68      -12.71     17.33 o
  15   1   3        8.87       -3.21     21.34 o
  16   1   3        2.88       30.34     25.09 o
 -18   2   3        0.43       38.78     28.44 o
 -17   2   3       13.51       33.32     23.77 o
 -16   2   3        0.00       -2.90     18.94 o
 -15   2   3        2.07      -16.48     17.32 o
 -14   2   3        7.34       12.33     20.32 o
 -13   2   3       29.85       36.06     13.55 o
 -12   2   3      831.90      824.44     35.58 o
 -11   2   3       59.22       60.09     11.93 o
 -10   2   3      390.97      367.78     18.07 o
  -9   2   3       33.78       51.30      7.85 o
  -8   2   3      721.72      697.57     19.57 o
  -7   2   3      165.65      177.69     12.81 o
  -6   2   3      227.64      226.95      9.62 o
  -5   2   3       24.57       18.65      4.89 o
  -4   2   3     1810.64     1801.83     24.83 o
  -3   2   3     1742.36     1713.81     24.94 o
  -2   2   3      149.13      152.01     10.38 o
  -1   2   3      539.76      500.32     12.93 o
   0   2   3        0.11       -0.84      4.30 o
   1   2   3      220.08      191.13     11.05 o
   2   2   3      154.84      170.87     10.91 o
   3   2   3      861.04      801.85     20.54 o
   4   2   3       10.32        3.35      6.44 o
   5   2   3     8862.81     9070.93     77.43 o
   6   2   3      258.94      289.10     22.29 o
   7   2   3      197.00      204.29     15.58 o
   8   2   3       67.47       50.67     12.04 o
   9   2   3      400.33      337.65     48.00 o
  10   2   3       61.47       64.07     13.56 o
  11   2   3        3.42       -2.27     14.91 o
  12   2   3       15.86       35.12     17.77 o
  13   2   3       31.53       50.26     18.11 o
  14   2   3        2.48      -14.44     16.70 o
  15   2   3        0.37       -0.56     19.60 o
 -17   3   3        3.15       28.74     33.57 o
 -16   3   3       22.74       42.86     32.78 o
 -15   3   3        0.13        3.04     18.99 o
 -14   3   3        0.07       10.83     15.99 o
 -13   3   3        2.49        6.88     12.89 o
 -12   3   3      129.86      145.23     17.21 o
 -11   3   3       17.15        8.65     10.63 o
 -10   3   3     1065.06     1070.49     30.05 o
  -9   3   3        4.17       19.23      9.82 o
  -8   3   3      203.27      184.77     11.49 o
  -7   3   3      878.91      903.24     28.39 o
  -6   3   3       22.48       26.27      6.89 o
  -5   3   3        0.05        8.61      5.80 o
  -4   3   3       95.69       87.60      8.44 o
  -3   3   3      321.78      290.99     16.78 o
  -2   3   3      460.80      475.26     19.88 o
  -1   3   3      174.49      154.21     12.82 o
   0   3   3      146.69      170.51     10.12 o
   1   3   3       85.28       97.20      8.54 o
   2   3   3      141.61      146.82     10.55 o
   3   3   3      517.19      506.82     17.60 o
   4   3   3       94.56       98.54     10.00 o
   5   3   3      625.34      578.91     19.78 o
   6   3   3        7.36       13.92      8.19 o
   7   3   3       50.63       50.11     13.08 o
   8   3   3      115.42      111.05     13.75 o
   9   3   3      390.10      363.98     24.07 o
  10   3   3       20.75       33.68     12.98 o
  11   3   3      168.13      179.72     19.19 o
  12   3   3      180.52      140.57     23.41 o
  13   3   3        1.12       22.84     25.95 o
  14   3   3       27.49       33.34     21.44 o
  15   3   3       30.04       53.81     24.52 o
 -16   4   3        1.34       38.58     34.61 o
 -15   4   3       99.03      107.28     27.05 o
 -14   4   3      105.57       68.75     23.01 o
 -13   4   3       78.36       67.15     19.23 o
 -12   4   3        3.78       21.54     16.17 o
 -11   4   3       42.16       63.67     14.20 o
 -10   4   3       72.72       67.47     12.93 o
  -9   4   3      457.70      460.29     21.52 o
  -8   4   3        1.51       10.17      7.98 o
  -7   4   3      251.95      250.30     13.94 o
  -6   4   3      407.60      387.81     19.38 o
  -5   4   3       18.25       20.42      8.81 o
  -4   4   3       53.61       58.69     12.50 o
  -3   4   3      238.56      233.77     20.58 o
  -2   4   3        3.71        2.44     14.63 o
  -1   4   3       10.31        8.96     10.08 o
   0   4   3     2262.09     2288.96     64.83 o
   1   4   3       20.38       12.65      7.97 o
   2   4   3     2187.79     2039.55     48.88 o
   3   4   3      144.82      138.45     12.23 o
   4   4   3       20.79       21.91      8.53 o
   5   4   3      172.35      164.57     13.15 o
   6   4   3     1000.64      963.78     37.04 o
   7   4   3       93.59      104.52     14.92 o
   8   4   3      116.46      134.01     20.80 o
   9   4   3       90.64       65.63     16.13 o
  10   4   3        0.53       -9.97     13.55 o
  11   4   3       44.89       71.45     17.39 o
  12   4   3       76.58       83.59     18.41 o
  13   4   3       26.08       -0.35     22.10 o
  14   4   3       15.72       52.37     23.71 o
 -14   5   3       11.72       31.91     19.06 o
 -13   5   3       50.03       91.90     19.96 o
 -12   5   3       29.10       54.49     17.62 o
 -11   5   3       26.37       30.37     19.35 o
 -10   5   3       62.50       64.41     21.26 o
  -9   5   3       12.12       21.52     15.67 o
  -8   5   3       11.66       33.65     14.29 o
  -7   5   3       71.97       78.81     15.58 o
  -6   5   3      138.00      144.79     14.77 o
  -5   5   3       75.65       72.11     13.58 o
  -4   5   3       17.38       14.06     13.71 o
  -3   5   3      184.27      155.87     35.53 o
  -2   5   3       94.46       62.25     22.46 o
  -1   5   3        3.86       -4.13     30.56 o
   0   5   3     1385.76     1416.41     41.83 o
   1   5   3        5.07        7.25     21.70 o
   2   5   3      313.29      279.07     18.57 o
   3   5   3      112.06       96.45     14.08 o
   4   5   3      429.34      372.34     20.62 o
   5   5   3       32.00       27.97     10.38 o
   6   5   3       22.04       12.04     25.03 o
   7   5   3       12.63       17.84     14.99 o
   8   5   3       16.93       23.15     16.34 o
   9   5   3        3.57       27.12     16.14 o
  10   5   3       90.04       89.60     18.96 o
  11   5   3        1.22       10.80     16.93 o
  12   5   3        0.51        6.45     18.34 o
 -12   6   3      151.23      305.91     51.72 o
 -11   6   3       13.98       34.01     19.13 o
 -10   6   3        5.15       35.58     22.84 o
  -9   6   3       33.65       42.77     19.79 o
  -8   6   3      260.01      273.04     26.55 o
  -7   6   3        0.02       36.80     18.70 o
  -6   6   3      166.55      201.88     24.05 o
  -5   6   3      157.27      154.11     22.30 o
  -4   6   3       11.77       21.80     17.14 o
  -3   6   3      136.07      121.24     21.08 o
  -2   6   3      153.21      160.28     22.49 o
  -1   6   3       95.71       92.12     19.97 o
   0   6   3       84.13      119.52     20.66 o
   1   6   3       89.14      100.40     19.88 o
   2   6   3      115.25      117.33     20.34 o
   3   6   3       45.50       31.14     15.47 o
   4   6   3        0.42       28.21     12.59 o
   5   6   3        5.12       29.09     16.74 o
   6   6   3       12.03       19.33     17.19 o
   7   6   3       78.60       86.20     19.55 o
   8   6   3       26.37       39.52     17.24 o
   9   6   3        0.15       -9.57     18.52 o
  10   6   3       39.03       47.49     19.98 o
  -9   7   3       20.32       10.70     30.40 o
  -8   7   3        0.60       45.14     32.23 o
  -7   7   3       44.61       92.38     44.98 o
  -6   7   3       17.59       32.63     21.59 o
  -5   7   3       95.08      134.33     25.53 o
  -4   7   3       25.82        4.56     21.33 o
  -3   7   3        1.45       29.84     20.35 o
  -2   7   3       13.30        9.71     34.31 o
  -1   7   3      108.66      151.22     24.53 o
   0   7   3      109.43      143.43     23.95 o
   1   7   3      180.22      193.01     25.69 o
   2   7   3       40.01       89.91     22.24 o
   3   7   3      111.42      105.47     23.51 o
   4   7   3      219.84      181.17     45.28 o
   5   7   3       11.32       15.45     33.93 o
   6   7   3        1.29       22.23     19.60 o
   7   7   3      146.52      198.14     33.48 o
  -4   8   3       68.01      109.39     38.29 o
  -3   8   3        0.26       23.07     27.19 o
  -2   8   3       14.82       22.73     25.55 o
  -1   8   3        3.78       -9.21     28.81 o
   0   8   3       22.67       45.65     25.09 o
   1   8   3       20.14       27.06     23.63 o
   2   8   3      128.77      160.90     28.62 o
 -18   0   4       97.99      127.73     42.74 o
 -16   0   4       10.29       57.53     27.30 o
 -14   0   4      123.39      102.93     24.08 o
 -12   0   4       69.31       81.38     18.25 o
 -10   0   4      101.27      123.35     12.75 o
  -8   0   4     1486.29     1496.79     35.37 o
  -6   0   4        0.08        1.03      6.92 o
  -4   0   4     3749.35     3793.22     48.47 o
  -2   0   4       60.10       27.99     19.50 o
   0   0   4    28027.16    30852.10    248.85 o
   2   0   4     1044.60     1018.74     26.10 o
   4   0   4        2.71        4.51     11.27 o
   6   0   4      854.63      792.24     29.47 o
   8   0   4      118.20       90.96     14.26 o
  10   0   4     1057.98      941.31     61.64 o
  12   0   4      278.65      279.20     39.56 o
  14   0   4       63.15       67.95     31.45 o
 -18   1   4       15.39      -17.22     24.46 o
 -17   1   4       35.39       36.10     21.72 o
 -16   1   4       67.62       88.75     28.45 o
 -15   1   4      376.07      386.92     28.38 o
 -14   1   4       12.63       47.70     22.16 o
 -13   1   4       43.84       66.50     15.21 o
 -12   1   4      466.64      471.93     20.93 o
 -11   1   4      341.12      361.72     14.54 o
 -10   1   4     1254.19     1223.99     39.49 o
  -9   1   4       72.94       61.55     11.63 o
  -8   1   4      118.97      129.67      8.74 o
  -7   1   4      472.18      398.88     13.40 o
  -6   1   4      134.69      112.96      9.99 o
  -5   1   4       89.38       86.05      6.63 o
  -4   1   4     2318.08     2359.61     34.93 o
  -3   1   4     2567.88     2626.46     64.73 o
  -2   1   4      612.08      568.02     19.42 o
  -1   1   4     5657.85     6050.59     54.74 o
   0   1   4     1493.15     1548.48     24.68 o
   1   1   4        1.83        7.12      3.91 o
   2   1   4     3797.39     3997.19     41.44 o
   3   1   4        3.96        5.90      4.57 o
   4   1   4      841.16      812.31     18.32 o
   5   1   4     1868.29     1819.90     28.21 o
   6   1   4      311.05      290.44     12.26 o
   7   1   4       23.24       41.15      8.91 o
   8   1   4      258.75      253.83     20.63 o
   9   1   4       67.00       72.97     12.42 o
  10   1   4        1.08        2.92     16.93 o
  11   1   4       14.25        6.21     15.58 o
  12   1   4      234.03      255.10     27.81 o
  13   1   4       76.78       95.46     19.18 o
  14   1   4        2.63      -26.42     31.59 o
  15   1   4       11.34       20.51     28.27 o
 -18   2   4        1.77       16.36     37.36 o
 -17   2   4       13.27       50.42     24.24 o
 -16   2   4        1.09        7.63     20.01 o
 -15   2   4       50.82       81.21     22.55 o
 -14   2   4       82.34       99.01     16.04 o
 -13   2   4      221.76      185.37     18.48 o
 -12   2   4     1035.87     1055.50     37.55 o
 -11   2   4        0.02        8.13      8.96 o
 -10   2   4       28.60       27.65      7.95 o
  -9   2   4       81.58       90.58     13.01 o
  -8   2   4     1243.74     1304.71     35.66 o
  -7   2   4       29.24       36.13      6.22 o
  -6   2   4      557.52      548.89     18.67 o
  -5   2   4       59.94       55.12      6.50 o
  -4   2   4     2014.12     1969.07     24.92 o
  -3   2   4       63.79       45.00      9.19 o
  -2   2   4      934.45      909.81     28.06 o
  -1   2   4      339.34      331.54     11.56 o
   0   2   4        4.65        6.77      5.18 o
   1   2   4      881.53      922.96     22.78 o
   2   2   4      387.22      365.61     22.00 o
   3   2   4       40.32       45.40      9.47 o
   4   2   4        2.42        4.40      7.74 o
   5   2   4       91.36       87.35      8.76 o
   6   2   4     1379.54     1331.14     25.68 o
   7   2   4        2.35       -0.85      9.01 o
   8   2   4      583.38      515.60     24.29 o
   9   2   4       11.63       14.22     12.06 o
  10   2   4      141.32      137.93     17.47 o
  11   2   4       27.32       41.62     16.78 o
  12   2   4       44.40       62.14     23.97 o
  13   2   4        1.63       -5.77     17.88 o
  14   2   4       90.29      114.28     23.43 o
  15   2   4        5.30       17.37     20.68 o
 -17   3   4        4.61       18.56     33.97 o
 -16   3   4        1.17      -22.84     27.40 o
 -15   3   4        3.36       13.66     27.46 o
 -14   3   4        1.94       -1.20     19.48 o
 -13   3   4       21.69       33.02     14.53 o
 -12   3   4       11.08        7.28     13.33 o
 -11   3   4      789.36      831.86     31.07 o
 -10   3   4        0.06       12.21     10.86 o
  -9   3   4       86.98       98.48     10.09 o
  -8   3   4       47.37       42.27      8.54 o
  -7   3   4      280.22      284.93     12.75 o
  -6   3   4       65.68       78.48      8.90 o
  -5   3   4     1407.19     1498.57     25.33 o
  -4   3   4       54.60       66.50      8.23 o
  -3   3   4       47.88       43.43      9.50 o
  -2   3   4      764.54      749.68     24.63 o
  -1   3   4        4.82       17.94      6.61 o
   0   3   4      156.95      158.14      9.91 o
   1   3   4      533.32      511.04     20.29 o
   2   3   4     1873.59     1793.69     65.55 o
   3   3   4       37.38       47.07      8.43 o
   4   3   4      753.17      699.03     22.24 o
   5   3   4      351.48      330.57     22.40 o
   6   3   4        9.96       -2.68     12.62 o
   7   3   4       53.62       48.57     11.89 o
   8   3   4      313.71      277.93     21.28 o
   9   3   4        0.65        6.24     18.19 o
  10   3   4       65.19       83.40     16.43 o
  11   3   4       68.61       91.46     17.45 o
  12   3   4        0.43       22.43     16.30 o
  13   3   4        9.14       38.66     23.24 o
  14   3   4        0.01       27.92     35.58 o
 -16   4   4       65.02       31.95     36.09 o
 -15   4   4        6.87        7.07     23.59 o
 -14   4   4        0.03      -15.70     19.73 o
 -13   4   4       18.55       13.11     18.38 o
 -12   4   4       50.19       72.86     22.56 o
 -11   4   4      294.18      300.57     25.57 o
 -10   4   4       68.20       64.60     17.52 o
  -9   4   4        3.98        6.15     12.95 o
  -8   4   4      286.22      279.18     14.91 o
  -7   4   4      584.13      601.05     21.91 o
  -6   4   4        1.80       10.16      8.38 o
  -5   4   4     1022.86     1006.77     26.70 o
  -4   4   4        3.07       23.99     11.16 o
  -3   4   4      223.71      266.85     18.79 o
  -2   4   4       48.88       43.73     11.55 o
  -1   4   4     1544.11     1546.60     38.97 o
   0   4   4      667.00      672.15     20.89 o
   1   4   4      741.62      731.24     21.96 o
   2   4   4       69.18       53.04     15.06 o
   3   4   4       82.37       80.35     13.01 o
   4   4   4        2.94        7.19     10.59 o
   5   4   4      115.27      106.34     13.13 o
   6   4   4      106.50      109.55     18.14 o
   7   4   4      213.14      218.32     24.68 o
   8   4   4        1.83      -16.32     12.27 o
   9   4   4       26.72        3.52     14.58 o
  10   4   4        8.02       -4.36     14.77 o
  11   4   4       10.38       20.31     13.90 o
  12   4   4        0.35       27.85     34.59 o
  13   4   4       46.82       76.01     25.47 o
 -14   5   4       16.39       -8.55     23.41 o
 -13   5   4      122.95      113.30     35.63 o
 -12   5   4       20.58       46.46     17.04 o
 -11   5   4       46.83       57.43     18.29 o
 -10   5   4       81.17      105.78     20.30 o
  -9   5   4       12.41       20.19     16.28 o
  -8   5   4       20.37       28.53     14.72 o
  -7   5   4      179.08      152.09     26.50 o
  -6   5   4      506.71      518.71     29.61 o
  -5   5   4       35.50       45.07     14.91 o
  -4   5   4      604.33      559.61     29.35 o
  -3   5   4      280.76      270.32     21.32 o
  -2   5   4      165.67      169.19     17.48 o
  -1   5   4      317.16      322.30     24.35 o
   0   5   4      374.06      373.57     22.68 o
   1   5   4       45.88       32.01     15.71 o
   2   5   4      708.43      606.52     29.93 o
   3   5   4       56.42       45.39     12.33 o
   4   5   4       81.11       93.89     14.18 o
   5   5   4        0.53      -17.70     11.80 o
   6   5   4        6.46        8.18     14.57 o
   7   5   4        0.61       17.33     16.20 o
   8   5   4       16.88       33.08     17.70 o
   9   5   4       39.12       21.67     16.67 o
  10   5   4       43.28       69.48     19.15 o
  11   5   4        1.98        7.13     16.76 o
  12   5   4        2.36       10.80     18.90 o
 -12   6   4        0.18       37.98     22.66 o
 -11   6   4        0.99        3.36     18.48 o
 -10   6   4       18.27       50.23     20.18 o
  -9   6   4       10.37       15.14     18.99 o
  -8   6   4        9.72       35.95     23.66 o
  -7   6   4        4.08       10.69     17.11 o
  -6   6   4       11.91       21.65     16.36 o
  -5   6   4        0.03      -12.14     18.30 o
  -4   6   4        9.82       11.06     14.99 o
  -3   6   4      428.41      429.57     28.93 o
  -2   6   4        0.62        9.20     15.20 o
  -1   6   4        2.03        0.46     15.07 o
   0   6   4       12.31        5.85     15.77 o
   1   6   4       69.00       83.43     17.74 o
   2   6   4      103.29       79.10     17.55 o
   3   6   4      226.13      226.40     18.29 o
   4   6   4        0.22        1.16     13.97 o
   5   6   4       19.29       37.82     17.42 o
   6   6   4        7.70        6.33     16.87 o
   7   6   4       86.01       75.82     19.60 o
   8   6   4        5.47       21.92     22.69 o
   9   6   4       81.15       76.98     22.49 o
  10   6   4       45.04       50.55     20.62 o
  -9   7   4       56.51      103.22     32.65 o
  -8   7   4       14.05       73.10     31.25 o
  -7   7   4       39.36       55.09     23.25 o
  -6   7   4        7.54       10.33     20.56 o
  -5   7   4       53.16       58.72     21.93 o
  -4   7   4        8.92       41.98     20.31 o
  -3   7   4       56.44      123.18     22.85 o
  -2   7   4        7.43       19.19     21.30 o
  -1   7   4        2.26       25.09     17.38 o
   0   7   4       64.42       51.93     19.05 o
   1   7   4       10.95       11.13     18.73 o
   2   7   4       93.09       67.90     21.23 o
   3   7   4        0.24       17.08     18.61 o
   4   7   4      105.69      122.75     29.68 o
   5   7   4      253.58      276.92     30.33 o
   6   7   4       15.60       21.66     20.20 o
   7   7   4        0.05       -7.20     20.92 o
  -3   8   4       22.47       36.71     27.12 o
  -2   8   4        7.54      -15.66     23.47 o
  -1   8   4        9.20       22.98     29.37 o
   0   8   4       12.73       64.46     24.31 o
 -17   0   5        2.50        8.92     27.96 o
 -15   0   5       26.12       31.50     26.40 o
 -13   0   5      297.88      296.44     31.30 o
 -11   0   5       98.97       89.52     13.61 o
  -9   0   5      893.48      805.89     52.40 o
  -7   0   5    15203.52    17595.39    157.59 o
  -5   0   5     1740.46     1568.62     51.68 o
  -1   0   5     4241.29     4032.23     84.18 o
   1   0   5     2853.58     2917.88     48.68 o
   3   0   5        2.31        2.37      6.88 o
   5   0   5       55.61       76.32     16.73 o
   7   0   5        0.13       19.14     11.62 o
   9   0   5        1.01       -5.44     17.78 o
  11   0   5       40.62       46.82     24.43 o
  13   0   5        2.67       -6.93     23.60 o
  15   0   5      178.27      161.71     46.11 o
 -18   1   5        0.93       31.51     26.50 o
 -17   1   5        0.09       37.16     29.95 o
 -16   1   5       35.28       30.69     21.15 o
 -15   1   5       17.49       28.21     16.84 o
 -14   1   5       79.40       80.33     16.80 o
 -13   1   5        0.82       11.99     17.06 o
 -12   1   5       56.90       65.76      9.98 o
 -11   1   5        2.68        3.86      7.07 o
 -10   1   5      199.03      201.23     14.79 o
  -9   1   5      406.71      392.82     14.13 o
  -8   1   5      102.44      116.51      8.34 o
  -7   1   5      198.32      232.25     12.38 o
  -6   1   5        3.94       12.46      5.12 o
  -5   1   5      193.03      172.01      8.81 o
  -4   1   5      792.84      755.57     24.65 o
  -3   1   5       51.74       62.23     10.38 o
  -2   1   5      361.59      344.12     12.95 o
  -1   1   5     2289.96     2405.19     32.24 o
   0   1   5      897.83      907.80     20.36 o
   1   1   5      923.14      899.78     23.20 o
   2   1   5     2071.38     2044.05     30.04 o
   3   1   5     2561.26     2679.18     35.75 o
   4   1   5     1544.45     1560.41     34.39 o
   5   1   5     1190.92     1183.72     28.54 o
   6   1   5       41.80       48.42      7.98 o
   7   1   5       55.51       47.02     16.08 o
   8   1   5      781.12      649.62     76.73 o
   9   1   5        0.17       10.04     21.45 o
  10   1   5       39.89       34.55     16.20 o
  11   1   5        2.86      -22.55     15.03 o
  12   1   5       18.18       16.93     17.26 o
  13   1   5       18.51       35.25     22.89 o
  14   1   5        4.78       -8.25     19.81 o
  15   1   5        4.88       30.22     47.97 o
 -18   2   5        1.59       22.34     32.91 o
 -17   2   5        1.90       20.00     30.07 o
 -16   2   5        2.28       20.17     57.45 o
 -15   2   5       28.73       50.41     21.71 o
 -14   2   5       55.24       59.72     15.57 o
 -13   2   5      406.90      404.25     28.73 o
 -12   2   5      202.33      220.72     18.12 o
 -11   2   5       25.92       27.39      9.06 o
 -10   2   5      106.02       96.72     20.28 o
  -9   2   5       96.27      100.50     12.43 o
  -8   2   5      605.04      599.91     17.80 o
  -7   2   5       19.53       21.25      6.02 o
  -6   2   5       13.76       12.77      5.92 o
  -5   2   5      100.23       81.15      9.57 o
  -4   2   5      468.31      431.07     27.00 o
  -3   2   5     2315.10     2484.29     49.74 o
  -2   2   5      556.75      615.95     14.60 o
  -1   2   5      566.31      605.42     17.87 o
   0   2   5      302.19      310.54     13.23 o
   1   2   5      850.19      810.22     22.10 o
   2   2   5      733.57      716.15     23.84 o
   3   2   5      834.39      780.20     20.63 o
   4   2   5     1390.44     1423.32     28.47 o
   5   2   5     1193.60     1203.66     26.05 o
   6   2   5       11.83       18.69     10.46 o
   7   2   5      440.04      388.25     21.81 o
   8   2   5       29.73       47.04     11.67 o
   9   2   5      241.41      233.74     19.28 o
  10   2   5        0.21       -5.98     14.77 o
  11   2   5       24.04        7.13     16.28 o
  12   2   5        2.38       20.32     17.18 o
  13   2   5       27.80       50.73     20.79 o
  14   2   5       29.79       13.81     21.35 o
 -17   3   5        4.69       10.67     34.86 o
 -16   3   5        8.82      -11.61     84.12 o
 -15   3   5       46.76       47.79     33.75 o
 -14   3   5      261.28      249.88     29.37 o
 -13   3   5       93.53       99.14     20.99 o
 -12   3   5        2.61       13.73     17.11 o
 -11   3   5      137.92      149.58     17.36 o
 -10   3   5      423.65      449.05     19.16 o
  -9   3   5      653.07      658.50     21.91 o
  -8   3   5     1070.97     1016.56     24.77 o
  -7   3   5      107.66      127.13     12.16 o
  -6   3   5     1338.39     1367.32     32.33 o
  -5   3   5      496.50      497.69     21.51 o
  -4   3   5      350.15      360.32     15.16 o
  -3   3   5      855.73      783.61     30.90 o
  -2   3   5      107.27       85.24     12.73 o
  -1   3   5      112.79      119.77     10.90 o
   0   3   5       35.61       38.88      9.97 o
   1   3   5      227.26      213.27     14.39 o
   2   3   5      145.38      162.75     14.82 o
   3   3   5      104.68      101.96     10.79 o
   4   3   5      916.67      880.63     25.25 o
   5   3   5        4.84       -1.22      8.31 o
   6   3   5        5.65        8.64     11.04 o
   7   3   5      139.32      165.08     20.02 o
   8   3   5        1.62        0.39     11.95 o
   9   3   5        0.12       20.53     12.88 o
  10   3   5       24.10       31.80     14.54 o
  11   3   5       10.13       29.50     18.81 o
  12   3   5        0.71        1.02     17.57 o
  13   3   5       54.06       79.40     25.35 o
  14   3   5        3.52       18.85     27.79 o
 -16   4   5        5.12       56.37     23.08 o
 -15   4   5       65.35      128.20     26.63 o
 -14   4   5       50.89       50.58     22.87 o
 -13   4   5       10.52       18.17     20.86 o
 -12   4   5       53.25       36.12     20.64 o
 -11   4   5       25.13       12.06     18.95 o
 -10   4   5        7.71       -2.57     17.81 o
  -9   4   5       15.34       21.29     14.75 o
  -8   4   5      177.98      198.97     17.01 o
  -7   4   5      111.93      114.76     15.91 o
  -6   4   5       13.04       21.99     11.35 o
  -5   4   5      286.57      275.35     19.91 o
  -4   4   5        0.00       -7.30     10.00 o
  -3   4   5       48.18       68.97     12.64 o
  -2   4   5     1258.70     1172.10     35.11 o
  -1   4   5     1540.54     1514.02     39.11 o
   0   4   5      471.08      442.62     22.43 o
   1   4   5        9.31        6.69      9.31 o
   2   4   5       92.24       77.23     13.02 o
   3   4   5      105.30       86.16     33.93 o
   4   4   5      368.63      343.49     20.22 o
   5   4   5       13.91       10.90     13.19 o
   6   4   5      704.76      631.47     32.69 o
   7   4   5       19.96       26.75     14.32 o
   8   4   5       20.31       22.74     21.85 o
   9   4   5       19.10       13.95     20.06 o
  10   4   5       59.18       50.68     16.46 o
  11   4   5       42.58       32.12     23.90 o
  12   4   5       29.25       31.88     21.61 o
  13   4   5        2.80       32.85     22.63 o
 -15   5   5       66.60       65.57     27.91 o
 -14   5   5        3.54      -15.38     25.49 o
 -13   5   5      110.33      106.90     28.52 o
 -12   5   5        0.41       11.55     21.45 o
 -11   5   5      501.94      432.47     37.64 o
 -10   5   5        0.14       14.29     16.73 o
  -9   5   5       77.63       95.09     16.84 o
  -8   5   5       46.08       44.28     14.91 o
  -7   5   5       91.85       68.57     18.47 o
  -6   5   5       18.26        6.01     15.18 o
  -5   5   5      135.22      128.98     18.39 o
  -4   5   5      163.60      146.01     17.52 o
  -3   5   5      382.74      354.40     23.57 o
  -2   5   5       62.92       63.36     12.87 o
  -1   5   5      605.37      528.70     26.13 o
   0   5   5      370.72      335.76     24.00 o
   1   5   5        2.09        0.47     10.34 o
   2   5   5      346.97      337.81     23.96 o
   3   5   5      212.18      126.35     37.33 o
   4   5   5      107.25      134.91     21.10 o
   5   5   5      281.01      296.51     25.52 o
   6   5   5       40.44       58.45     17.45 o
   7   5   5        0.10       30.87     15.81 o
   8   5   5      149.12      162.59     21.23 o
   9   5   5       54.27       60.71     18.72 o
  10   5   5       54.20       59.91     20.17 o
  11   5   5        0.01       24.51     19.40 o
 -12   6   5        9.62       -7.66     22.14 o
 -11   6   5        1.01        7.52     23.20 o
 -10   6   5      183.62      192.22     25.32 o
  -9   6   5        9.95       21.09     30.23 o
  -8   6   5      232.26      187.71     35.42 o
  -7   6   5       15.10       22.03     16.37 o
  -6   6   5       32.36       23.44     20.00 o
  -5   6   5       18.33       10.20     16.15 o
  -4   6   5      599.19      645.09     38.55 o
  -3   6   5        0.35       -2.81     15.15 o
  -2   6   5        2.35       18.83     16.01 o
  -1   6   5       60.32       73.85     22.02 o
   0   6   5       37.36       54.13     24.08 o
   1   6   5       21.86       36.57     16.06 o
   2   6   5      132.62      143.96     25.96 o
   3   6   5       37.19       53.18     15.21 o
   4   6   5        0.77       16.92     16.00 o
   5   6   5       13.89       38.88     17.53 o
   6   6   5       18.29       34.71     22.96 o
   7   6   5        0.07       18.91     26.98 o
   8   6   5       34.15       47.78     20.50 o
   9   6   5       32.09       35.18     20.58 o
  -9   7   5        2.61       49.15     29.14 o
  -8   7   5        9.54       46.15     30.95 o
  -7   7   5       86.77       69.74     23.51 o
  -6   7   5       42.42       46.17     26.10 o
  -5   7   5        0.70      -12.71     18.40 o
  -4   7   5        0.17       12.66     22.85 o
  -3   7   5        0.04       30.37     19.09 o
  -2   7   5       69.77       75.34     20.76 o
  -1   7   5       56.53       51.93     19.08 o
   0   7   5        4.26       20.21     17.32 o
   1   7   5       15.01       21.24     18.90 o
   2   7   5       23.19       62.14     23.63 o
   3   7   5      160.75      122.16     39.65 o
   4   7   5       43.55       87.38     29.89 o
   5   7   5      100.24      128.82     34.66 o
   6   7   5        0.49      -22.73     25.79 o
 -18   0   6       87.12       61.67     37.22 o
 -16   0   6      154.29      129.44     35.20 o
 -14   0   6      833.02      739.80    113.52 o
 -12   0   6      250.92      255.28     21.33 o
 -10   0   6        0.44        4.07      8.90 o
  -8   0   6     1168.00     1248.35     33.94 o
  -6   0   6       40.40       54.03     17.61 o
  -2   0   6       77.00       74.29     16.08 o
   0   0   6      502.99      515.34     30.86 o
   2   0   6     1698.82     1745.05     41.23 o
   4   0   6      385.90      364.45     43.30 o
   6   0   6        8.47       26.26     11.02 o
   8   0   6      607.82      592.46     47.01 o
  10   0   6      102.21       78.65     28.98 o
  12   0   6        0.37      -18.87     23.44 o
  14   0   6       34.57       74.66     30.68 o
 -18   1   6       12.10       46.19     68.39 o
 -17   1   6        0.09       12.43     22.95 o
 -16   1   6       30.24       42.94     20.49 o
 -15   1   6       68.30       59.35     19.17 o
 -14   1   6        2.19       -6.23     16.07 o
 -13   1   6        0.24        8.03     11.06 o
 -12   1   6       95.68      110.47     12.45 o
 -11   1   6      524.67      559.35     19.00 o
 -10   1   6        0.30        8.08      9.46 o
  -9   1   6       51.17       34.73      8.88 o
  -8   1   6       15.23       15.83      6.13 o
  -7   1   6      436.80      409.75     14.22 o
  -6   1   6      428.38      451.95     13.84 o
  -5   1   6     2325.44     2338.64     47.89 o
  -4   1   6     1130.96     1207.13     36.77 o
  -3   1   6      373.75      388.97     11.68 o
  -2   1   6     1367.73     1298.83     24.93 o
  -1   1   6      199.87      192.24      9.92 o
   0   1   6      133.75      147.84     12.88 o
   1   1   6      257.93      257.39     17.50 o
   2   1   6     1313.70     1278.37     24.96 o
   3   1   6     2337.00     2387.87     35.86 o
   4   1   6      212.77      193.88     11.42 o
   5   1   6      466.87      489.84     17.29 o
   6   1   6      214.89      219.24     13.19 o
   7   1   6        4.37        8.07      9.06 o
   8   1   6      209.68      199.99     17.50 o
   9   1   6       68.34       38.66     15.18 o
  10   1   6      122.94      122.88     34.85 o
  11   1   6       33.55       29.93     17.28 o
  12   1   6       32.40       45.59     31.22 o
  13   1   6        6.58        4.97     18.98 o
  14   1   6        0.04       33.05     21.42 o
 -18   2   6       22.90       43.63     47.50 o
 -17   2   6       83.71      169.56     40.67 o
 -16   2   6        0.08      -19.00     65.38 o
 -15   2   6        7.00       19.94     28.26 o
 -14   2   6       81.91       48.45     17.68 o
 -13   2   6      371.69      386.52     23.46 o
 -12   2   6       97.78      131.25     25.93 o
 -11   2   6        7.26        8.01      8.35 o
 -10   2   6      959.44      959.39     25.08 o
  -9   2   6       64.32       70.20     13.36 o
  -8   2   6        0.01        5.84      6.08 o
  -7   2   6       81.78       83.83      8.73 o
  -6   2   6     1410.94     1339.60     39.40 o
  -5   2   6      309.24      316.20     19.52 o
  -4   2   6      648.07      647.25     26.67 o
  -3   2   6     1022.11     1181.08     37.55 o
  -2   2   6      109.77      100.56     13.92 o
  -1   2   6      298.23      311.75     12.96 o
   0   2   6      504.50      454.14     16.89 o
   1   2   6      125.84      103.39     10.70 o
   2   2   6     1569.69     1562.57     36.98 o
   3   2   6      110.28      117.95     13.28 o
   4   2   6     2003.27     1873.93     34.31 o
   5   2   6     1036.86     1038.25     40.36 o
   6   2   6       83.64       68.21     12.03 o
   7   2   6      248.42      229.98     18.66 o
   8   2   6      125.47       99.51     15.34 o
   9   2   6        7.36        6.45     12.80 o
  10   2   6       29.94       28.15     16.72 o
  11   2   6       81.35       86.95     20.49 o
  12   2   6       31.05       36.07     20.72 o
  13   2   6       17.90       34.22     22.31 o
  14   2   6        0.00       -9.86     26.75 o
 -17   3   6        5.95        6.61     32.20 o
 -16   3   6       79.99      134.86     35.93 o
 -15   3   6       80.87       99.03     23.52 o
 -14   3   6       97.86      110.54     23.27 o
 -13   3   6      241.00      224.20     27.04 o
 -12   3   6      131.38      152.08     23.09 o
 -11   3   6      111.18      106.84     17.19 o
 -10   3   6      801.40      814.67     38.17 o
  -9   3   6        5.59      -10.28      9.67 o
  -8   3   6        0.23       17.14     10.25 o
  -7   3   6       52.74       69.59     11.69 o
  -6   3   6       40.97       52.31     14.60 o
  -5   3   6        5.72       13.36     10.46 o
  -4   3   6        0.04       -6.06      8.99 o
  -3   3   6      315.73      350.12     26.58 o
  -2   3   6      157.72      125.73     19.55 o
  -1   3   6        0.19       18.51      7.70 o
   0   3   6      294.70      263.21     18.03 o
   1   3   6       74.59       79.36     17.57 o
   2   3   6       88.37      100.09     11.82 o
   3   3   6      187.25      174.12     16.21 o
   4   3   6       27.89       41.39     12.70 o
   5   3   6      400.41      413.14     27.69 o
   6   3   6      173.25      177.62     18.36 o
   7   3   6     1052.83      954.79     36.49 o
   8   3   6       24.34       32.19     14.05 o
   9   3   6      491.12      463.34     30.81 o
  10   3   6       67.77       46.15     16.38 o
  11   3   6       11.68       59.29     19.30 o
  12   3   6       10.54       11.31     40.19 o
  13   3   6        0.01       46.39     24.33 o
 -16   4   6        4.75        3.04     27.74 o
 -15   4   6        0.04      -27.81     22.92 o
 -14   4   6       24.42       25.29     21.13 o
 -13   4   6      186.71      219.25     28.28 o
 -12   4   6        6.02        9.63     19.63 o
 -11   4   6        8.14       24.62     18.73 o
 -10   4   6       59.01       87.92     17.47 o
  -9   4   6       12.82       -5.65     14.18 o
  -8   4   6       62.91       46.39     13.95 o
  -7   4   6      653.93      684.77     78.48 o
  -6   4   6        0.00        2.76     11.72 o
  -5   4   6      100.96      107.87     17.27 o
  -4   4   6        1.52       -6.19     12.48 o
  -3   4   6     1024.57      924.15     49.70 o
  -2   4   6        7.31       -0.15     12.07 o
  -1   4   6      244.29      201.64     15.00 o
   0   4   6       32.95       26.80     10.51 o
   1   4   6      224.81      211.65     16.78 o
   2   4   6     1541.86     1470.97     40.39 o
   3   4   6       90.89       95.41     12.41 o
   4   4   6        3.87       26.37     11.58 o
   5   4   6        4.16       11.21     14.04 o
   6   4   6       22.90       10.92     15.50 o
   7   4   6        1.11        1.61     15.04 o
   8   4   6       64.53       70.96     19.36 o
   9   4   6       94.31      116.52     19.86 o
  10   4   6       42.69       36.37     16.53 o
  11   4   6       18.44       31.18     20.60 o
  12   4   6        3.33       14.99     22.76 o
 -15   5   6      113.36      128.25     33.52 o
 -14   5   6        7.15       10.46     24.79 o
 -13   5   6        8.41       -4.36     24.40 o
 -12   5   6       18.54        2.82     21.31 o
 -11   5   6       58.70       59.49     22.81 o
 -10   5   6      106.62       92.29     24.82 o
  -9   5   6        2.11       -4.15     16.08 o
  -8   5   6      301.49      330.12     30.75 o
  -7   5   6      126.58      111.36     20.86 o
  -6   5   6        1.22       10.10     14.42 o
  -5   5   6      377.22      388.72     29.39 o
  -4   5   6       83.00      101.73     18.95 o
  -3   5   6        1.17        9.39     15.55 o
  -2   5   6      241.84      214.35     23.24 o
  -1   5   6      498.11      469.97     34.13 o
   0   5   6      196.68      191.53     25.07 o
   1   5   6       30.08       57.83     13.55 o
   2   5   6      114.12       75.18     17.30 o
   3   5   6        0.93       20.97     14.71 o
   4   5   6        2.89       -1.38     25.90 o
   5   5   6       42.76       69.75     20.47 o
   6   5   6       88.63       91.66     19.36 o
   7   5   6        5.78       30.48     16.50 o
   8   5   6       16.13       47.05     18.66 o
   9   5   6       68.26      109.79     21.47 o
  10   5   6        9.76      -18.71     17.43 o
 -12   6   6        9.60       31.22     22.81 o
 -11   6   6       55.67       38.56     35.69 o
 -10   6   6       96.99       74.88     34.44 o
  -9   6   6       11.42       63.30     32.73 o
  -8   6   6       15.11       19.68     20.82 o
  -7   6   6       83.98      101.75     21.16 o
  -6   6   6       36.96       31.35     17.84 o
  -5   6   6       14.60       21.70     16.83 o
  -4   6   6      133.14      122.88     20.48 o
  -3   6   6        2.23       -7.34     14.53 o
  -2   6   6      139.93      142.78     26.54 o
  -1   6   6       64.30       79.08     20.63 o
   0   6   6        2.61       42.22     19.39 o
   1   6   6      104.79      127.14     24.02 o
   2   6   6       11.88       11.20     19.45 o
   3   6   6        0.12       10.52     23.38 o
   4   6   6        2.75       67.09     38.01 o
   5   6   6      301.63      315.73     28.83 o
   6   6   6        0.16       23.77     19.79 o
   7   6   6      161.55      179.87     26.16 o
   8   6   6       13.13       37.07     20.59 o
  -9   7   6        5.71      -19.93     39.56 o
  -8   7   6       65.91       73.06     40.24 o
  -7   7   6        5.23       -0.75     30.21 o
  -6   7   6        0.01       22.80     21.52 o
  -5   7   6        1.92       14.90     20.43 o
  -4   7   6        0.16        7.92     35.32 o
  -3   7   6       14.98       27.89     23.73 o
  -2   7   6       51.30       97.89     28.91 o
  -1   7   6        2.52       18.77     22.21 o
   0   7   6       24.23       16.63     22.58 o
   1   7   6        9.39       62.07     33.83 o
   2   7   6        1.47       51.95     24.28 o
   3   7   6       36.73       71.47     45.96 o
   4   7   6        8.37       -0.79     52.78 o
   5   7   6        2.09      -30.61     28.51 o
 -17   0   7      101.71      134.78     36.88 o
 -15   0   7      133.98      145.64     32.62 o
 -13   0   7       17.61       19.51     15.49 o
 -11   0   7      397.39      407.85     32.11 o
  -9   0   7      135.71      135.62     14.61 o
  -7   0   7     1624.92     1793.72     79.06 o
  -3   0   7     1964.48     1681.07     61.23 o
  -1   0   7        2.35        0.72      6.80 o
   1   0   7     2964.14     2950.26     56.40 o
   3   0   7       66.87       45.34     20.67 o
   5   0   7      111.95      109.45     14.82 o
   7   0   7      205.87      177.33     27.56 o
   9   0   7      138.09      170.50     34.70 o
  11   0   7      109.31      104.25     30.06 o
  13   0   7      101.31      145.29     36.21 o
 -18   1   7        2.99       18.69     40.84 o
 -17   1   7       63.34       66.91     32.85 o
 -16   1   7       14.41       31.04     24.42 o
 -15   1   7       39.37       83.15     22.79 o
 -14   1   7       14.34       41.42     14.27 o
 -13   1   7       10.55        6.70      9.55 o
 -12   1   7       13.20       30.44      9.99 o
 -11   1   7      311.26      327.88     16.38 o
 -10   1   7      312.85      330.17     19.44 o
  -9   1   7        3.90       16.22      7.65 o
  -8   1   7      469.80      438.55     15.62 o
  -7   1   7      172.67      172.04     10.04 o
  -6   1   7      955.05      995.44     32.93 o
  -5   1   7     2385.57     2705.74     60.65 o
  -4   1   7      873.14      856.83     25.83 o
  -3   1   7       35.51       38.13      9.41 o
  -2   1   7      640.93      631.24     30.12 o
  -1   1   7      780.04      796.33     21.19 o
   0   1   7     1531.52     1681.52     29.03 o
   1   1   7      113.10      103.72     10.68 o
   2   1   7      768.00      774.15     20.70 o
   3   1   7      196.18      194.73     11.77 o
   4   1   7      128.79      120.21     10.34 o
   5   1   7        0.61       15.52      8.14 o
   6   1   7      345.26      324.37     15.89 o
   7   1   7      406.53      379.15     30.77 o
   8   1   7       67.70       59.57     16.88 o
   9   1   7       50.18       58.57     19.75 o
  10   1   7      112.02      134.11     23.20 o
  11   1   7        2.16      -27.28     22.50 o
  12   1   7        0.83      -14.16     18.05 o
  13   1   7        0.40       -3.10     21.28 o
 -18   2   7        5.21       13.84     36.98 o
 -17   2   7       54.54       68.32     33.67 o
 -16   2   7        4.68       48.98     39.56 o
 -15   2   7        9.97        8.19     19.24 o
 -14   2   7      161.42      184.28     24.53 o
 -13   2   7      668.12      663.78     37.48 o
 -12   2   7      573.21      563.20     26.09 o
 -11   2   7      354.81      390.13     21.79 o
 -10   2   7       64.10       59.64     10.86 o
  -9   2   7      407.36      378.87     18.12 o
  -8   2   7      391.97      378.19     15.64 o
  -7   2   7       10.80        8.44      9.24 o
  -6   2   7      376.44      366.94     22.32 o
  -5   2   7       16.00        6.98      9.27 o
  -4   2   7      399.10      414.76     23.26 o
  -3   2   7      741.17      778.64     33.87 o
  -2   2   7      739.20      689.66     17.68 o
  -1   2   7      122.09       90.59     16.65 o
   0   2   7      452.40      432.17     17.27 o
   1   2   7      350.61      392.41     15.76 o
   2   2   7      107.22      109.61     10.10 o
   3   2   7       71.98       76.22      9.16 o
   4   2   7        2.11        7.29     10.64 o
   5   2   7     1033.44      976.20     26.74 o
   6   2   7      655.94      604.79     28.13 o
   7   2   7        2.89        3.06     14.81 o
   8   2   7       72.09       93.10     19.48 o
   9   2   7       11.02       16.48     15.18 o
  10   2   7        1.71      -14.26     16.11 o
  11   2   7        3.05        6.19     17.82 o
  12   2   7       10.14       21.06     38.80 o
  13   2   7        1.38      -23.48     34.20 o
 -17   3   7       16.39       14.55     32.60 o
 -16   3   7        1.29       26.32     23.11 o
 -15   3   7       39.46       66.61     24.88 o
 -14   3   7        1.72       17.64     19.51 o
 -13   3   7        3.82       21.81     17.79 o
 -12   3   7        5.16        4.39     18.50 o
 -11   3   7       12.03        8.13     13.97 o
 -10   3   7     3623.32     3629.85     79.10 o
  -9   3   7      120.66      107.61     23.18 o
  -8   3   7      144.05      143.33     15.48 o
  -7   3   7      966.15      901.91     37.83 o
  -6   3   7      109.15       71.99     14.93 o
  -5   3   7      164.33      155.58     21.23 o
  -4   3   7      156.38      147.32     16.77 o
  -3   3   7       87.93       88.34     14.45 o
  -2   3   7      189.96      200.69     12.79 o
  -1   3   7      714.05      693.49     22.89 o
   0   3   7      325.44      315.11     17.21 o
   1   3   7      132.82      131.29     12.92 o
   2   3   7      863.72      847.80     25.77 o
   3   3   7        2.03       -1.11      9.04 o
   4   3   7      138.22      143.86     13.50 o
   5   3   7       71.84       58.76     14.16 o
   6   3   7       27.43       48.99     13.89 o
   7   3   7       70.10       71.19     15.30 o
   8   3   7       31.64       23.56     13.84 o
   9   3   7      100.58       98.76     18.32 o
  10   3   7       34.52       15.67     18.07 o
  11   3   7       13.74       23.92     20.35 o
  12   3   7       30.76       19.75     36.48 o
 -16   4   7        0.05       41.70     39.14 o
 -15   4   7       75.33       97.86     25.13 o
 -14   4   7       17.92       44.81     22.00 o
 -13   4   7        6.47       -8.19     18.53 o
 -12   4   7       89.72       64.81     20.88 o
 -11   4   7       16.07       42.14     20.62 o
 -10   4   7        6.25       15.27     15.63 o
  -9   4   7       25.00       28.27     15.31 o
  -8   4   7       74.84       68.60     19.95 o
  -7   4   7      262.77      259.54     31.83 o
  -6   4   7       13.60       17.13     14.63 o
  -5   4   7      129.39      118.36     18.40 o
  -4   4   7        6.35       15.01     13.57 o
  -3   4   7      368.46      367.80     26.23 o
  -2   4   7       63.89       54.60     25.15 o
  -1   4   7        8.49      -11.25     14.00 o
   0   4   7      147.03      114.77     23.53 o
   1   4   7      229.18      197.55     17.41 o
   2   4   7     1866.42     1741.30     44.72 o
   3   4   7       89.43      100.64     14.43 o
   4   4   7        0.03       -0.63     12.14 o
   5   4   7       14.15       18.87     14.83 o
   6   4   7       15.66       -1.06     19.20 o
   7   4   7        0.88        7.57     15.11 o
   8   4   7       24.97       36.87     15.57 o
   9   4   7       11.03       -2.36     16.25 o
  10   4   7        0.34       13.79     17.52 o
  11   4   7       24.04       11.41     22.01 o
 -14   5   7       11.65       10.44     25.87 o
 -13   5   7       55.02       77.73     28.90 o
 -12   5   7        0.01       30.40     23.15 o
 -11   5   7       17.93       13.26     21.01 o
 -10   5   7       88.02      121.30     25.53 o
  -9   5   7       26.33       51.97     21.19 o
  -8   5   7       54.24       53.26     21.03 o
  -7   5   7        6.43        7.41     17.33 o
  -6   5   7      140.22      124.63     20.88 o
  -5   5   7       48.34       53.04     17.00 o
  -4   5   7       25.87       28.97     16.80 o
  -3   5   7        6.17       -0.29     16.17 o
  -2   5   7       34.31       37.48     16.38 o
  -1   5   7      181.94      144.12     60.90 o
   0   5   7      570.51      521.98     37.14 o
   1   5   7       88.55       83.19     19.84 o
   2   5   7        3.19       -0.04     17.16 o
   3   5   7       21.23       34.30     13.92 o
   4   5   7        2.28       19.96     18.79 o
   5   5   7       43.31       39.78     27.86 o
   6   5   7       15.69       31.72     16.17 o
   7   5   7       43.42       79.08     20.20 o
   8   5   7       15.37        5.80     17.84 o
   9   5   7       16.00       23.04     19.97 o
  10   5   7       24.32       60.25     22.78 o
 -12   6   7      125.68      155.82     42.48 o
 -11   6   7       52.50      104.29     39.96 o
 -10   6   7       30.72       11.42     38.58 o
  -9   6   7       27.79       28.57     24.36 o
  -8   6   7      173.21      183.81     28.75 o
  -7   6   7       28.14       20.79     22.33 o
  -6   6   7      238.04      277.54     31.02 o
  -5   6   7       33.95       21.91     20.59 o
  -4   6   7       28.85       42.06     21.19 o
  -3   6   7       48.90       23.09     19.92 o
  -2   6   7       95.55       93.10     23.98 o
  -1   6   7       31.78       47.11     23.60 o
   0   6   7      224.24      143.27     58.50 o
   1   6   7       12.06       35.43     20.40 o
   2   6   7        1.75        9.39     24.05 o
   3   6   7        6.10       42.49     23.08 o
   4   6   7       66.05       77.26     27.56 o
   5   6   7        3.42       28.56     24.94 o
   6   6   7       19.04       -7.49     25.13 o
   7   6   7       80.69       99.23     46.84 o
  -9   7   7        0.03      -33.76     37.00 o
  -8   7   7       25.47       53.98     28.54 o
  -7   7   7       51.25       79.71     26.08 o
  -6   7   7        0.34       29.37     24.71 o
  -5   7   7       21.06       54.63     26.53 o
  -4   7   7        6.19       76.52     26.26 o
  -3   7   7        6.84       63.47     24.42 o
  -2   7   7        4.33       17.59     22.50 o
  -1   7   7       69.98       98.79     52.75 o
   0   7   7       30.85       60.20     27.10 o
   1   7   7       38.09       53.82     26.04 o
   2   7   7       25.22       27.52     34.61 o
   3   7   7       18.01       29.31     29.40 o
   4   7   7       68.30       89.42     32.66 o
 -18   0   8       46.10      125.93     67.11 o
 -16   0   8      255.88      279.07     42.24 o
 -14   0   8        2.91       24.82     17.21 o
 -12   0   8        1.17       26.30     13.57 o
 -10   0   8       74.92      115.37     21.90 o
  -8   0   8       60.62       67.91     18.97 o
  -6   0   8      148.03      118.18     70.20 o
  -2   0   8       87.10       99.36     24.76 o
   0   0   8      740.47      725.90     28.66 o
   2   0   8      957.60     1019.82     54.97 o
   4   0   8      254.24      315.18     20.82 o
   6   0   8      556.46      508.24     47.72 o
   8   0   8      178.68      169.66     31.61 o
  10   0   8      313.78      357.88     46.51 o
  12   0   8      135.99      141.86     38.19 o
 -18   1   8       22.30       18.56     34.38 o
 -17   1   8       27.13       67.11     36.60 o
 -16   1   8        4.50        0.24     26.87 o
 -15   1   8       37.75       68.54     18.66 o
 -14   1   8       61.11       48.18     17.20 o
 -13   1   8        4.92       31.98     11.05 o
 -12   1   8       48.83       45.25     11.26 o
 -11   1   8      124.78      121.41     15.27 o
 -10   1   8      134.10      141.68     17.46 o
  -9   1   8      570.66      521.66     18.55 o
  -8   1   8      100.20       89.73      9.11 o
  -7   1   8      342.68      299.55     22.11 o
  -6   1   8      279.93      260.19     21.31 o
  -5   1   8      991.76     1088.34     40.20 o
  -4   1   8     1657.08     1711.25     31.27 o
  -3   1   8      888.95      900.22     40.06 o
  -2   1   8      832.61      932.18     24.22 o
  -1   1   8     1576.26     1548.49     32.20 o
   0   1   8      121.16      117.92      9.55 o
   1   1   8       20.10       24.24      6.73 o
   2   1   8      266.21      297.03     14.27 o
   3   1   8      263.04      259.10     14.08 o
   4   1   8      128.12      126.30     11.77 o
   5   1   8       97.38      106.91     11.18 o
   6   1   8        0.78       19.39     10.21 o
   7   1   8       59.30       73.03     14.27 o
   8   1   8       11.93       31.01     16.55 o
   9   1   8        5.87        4.01     18.87 o
  10   1   8       30.17       51.97     22.78 o
  11   1   8        4.38       -4.75     22.44 o
  12   1   8       19.85       29.06     33.46 o
  13   1   8        1.58        0.76     21.32 o
 -18   2   8        8.23       56.43     38.08 o
 -17   2   8        0.44      -10.41     29.75 o
 -16   2   8        4.51       23.96     20.73 o
 -15   2   8       13.37        1.93     24.79 o
 -14   2   8        8.10        3.19     19.79 o
 -13   2   8      162.78      145.11     29.97 o
 -12   2   8       48.21       34.18     12.63 o
 -11   2   8      909.85      792.73     45.50 o
 -10   2   8       69.17       57.22     12.20 o
  -9   2   8       18.57       13.35     10.31 o
  -8   2   8      451.37      464.70     22.68 o
  -7   2   8        0.36      -12.64     10.41 o
  -6   2   8       63.97       80.71     14.34 o
  -5   2   8       33.66       45.00     12.61 o
  -4   2   8      602.77      604.37     31.47 o
  -3   2   8        0.09       -3.70      9.54 o
  -2   2   8     1872.86     1737.39     63.34 o
  -1   2   8        0.35        2.36      6.66 o
   0   2   8       54.46       46.71      9.01 o
   1   2   8       10.15       18.18      7.53 o
   2   2   8      294.18      307.99     15.73 o
   3   2   8      778.11      767.67     24.02 o
   4   2   8       50.20       73.88     10.55 o
   5   2   8       12.55        3.07     13.67 o
   6   2   8      124.46      112.28     15.24 o
   7   2   8        4.85        6.34     14.48 o
   8   2   8       19.15       29.87     15.63 o
   9   2   8       61.95       80.70     28.98 o
  10   2   8       11.83       10.16     16.17 o
  11   2   8       75.42       79.74     23.07 o
  12   2   8        0.01       26.38     37.50 o
 -17   3   8       37.27       -2.82     34.27 o
 -16   3   8        1.28       24.77     22.70 o
 -15   3   8      111.87      160.90     28.46 o
 -14   3   8       53.16       41.03     20.70 o
 -13   3   8      181.37      166.00     25.86 o
 -12   3   8       22.35       20.96     14.56 o
 -11   3   8      384.57      404.03     25.15 o
 -10   3   8        0.29       -6.27     15.07 o
  -9   3   8       12.40       49.88     12.03 o
  -8   3   8      136.41      119.27     17.40 o
  -7   3   8      586.01      611.51     32.14 o
  -6   3   8      186.11      185.52     19.17 o
  -5   3   8       40.05       65.56     16.42 o
  -4   3   8        6.13       19.49     11.96 o
  -3   3   8        0.37       -1.17     10.91 o
  -2   3   8      109.43       73.79     33.84 o
  -1   3   8        5.44        3.96      8.61 o
   0   3   8        2.26        7.27      9.06 o
   1   3   8       15.38       12.33     10.06 o
   2   3   8      403.68      373.09     23.42 o
   3   3   8        8.39       11.69      9.94 o
   4   3   8      418.02      435.88     21.17 o
   5   3   8     1111.86     1083.66     39.50 o
   6   3   8      201.24      182.41     20.19 o
   7   3   8       72.02       99.85     18.25 o
   8   3   8      137.32      142.31     21.13 o
   9   3   8       60.16       39.81     20.87 o
  10   3   8       85.14       80.67     22.55 o
  11   3   8       21.81       28.20     22.02 o
  12   3   8        0.95       17.90     22.28 o
 -16   4   8       91.85       92.30     37.00 o
 -15   4   8        8.70       37.48     23.92 o
 -14   4   8       49.43       73.84     24.38 o
 -13   4   8       66.84       71.79     23.23 o
 -12   4   8        0.04       -1.71     19.61 o
 -11   4   8        2.37       16.70     15.84 o
 -10   4   8       83.51       56.54     16.52 o
  -9   4   8       65.00       57.01     17.82 o
  -8   4   8      489.97      481.13     32.85 o
  -7   4   8      853.12      801.01     39.54 o
  -6   4   8       48.29       62.88     15.60 o
  -5   4   8      599.58      558.10     32.44 o
  -4   4   8        0.09        9.40     11.01 o
  -3   4   8       95.08       72.43     16.68 o
  -2   4   8        3.06       18.50     12.61 o
  -1   4   8      259.10      254.40     25.14 o
   0   4   8      195.82      219.83     25.79 o
   1   4   8      518.33      467.73     36.32 o
   2   4   8        3.26       16.52     11.44 o
   3   4   8       47.08       34.60     19.09 o
   4   4   8        0.31       20.79     15.43 o
   5   4   8       19.34       34.45     14.55 o
   6   4   8       29.62       29.09     19.36 o
   7   4   8       25.57        3.46     24.65 o
   8   4   8        1.21       20.27     20.50 o
   9   4   8       33.75       27.80     18.48 o
  10   4   8       47.74       75.14     31.72 o
 -14   5   8        5.21       42.39     26.34 o
 -13   5   8       25.62       19.31     24.45 o
 -12   5   8        0.63      -15.79     22.07 o
 -11   5   8        7.71       18.54     30.01 o
 -10   5   8       99.25      119.24     24.64 o
  -9   5   8       38.76       15.08     20.00 o
  -8   5   8       83.27       97.04     24.09 o
  -7   5   8       23.61       32.79     18.74 o
  -6   5   8       19.39       80.41     27.59 o
  -5   5   8       20.70       11.51     16.17 o
  -4   5   8      149.91      174.53     30.60 o
  -3   5   8      267.31      275.58     30.27 o
  -2   5   8       15.77       18.98     16.95 o
  -1   5   8      138.16      116.14     22.72 o
   0   5   8        2.18       26.31     16.62 o
   1   5   8       48.23       72.40     19.88 o
   2   5   8       56.57       63.15     19.04 o
   3   5   8        1.22       35.35     22.17 o
   4   5   8        0.24       11.34     19.21 o
   5   5   8       22.71        7.37     17.33 o
   6   5   8        1.14       15.29     18.26 o
   7   5   8       61.04      116.41     21.68 o
   8   5   8       19.69       27.46     20.11 o
   9   5   8        7.14       43.38     22.67 o
 -12   6   8        3.05      -17.46     36.90 o
 -11   6   8       39.98       90.65     38.90 o
 -10   6   8        8.57       28.84     33.67 o
  -9   6   8       69.50       81.16     27.09 o
  -8   6   8       10.23      -10.43     20.73 o
  -7   6   8        0.02      -11.04     19.46 o
  -6   6   8        6.28       14.87     20.65 o
  -5   6   8        1.88        9.94     20.03 o
  -4   6   8       12.53       22.16     20.74 o
  -3   6   8       24.27       40.67     22.84 o
  -2   6   8       27.64       38.52     20.35 o
  -1   6   8       21.37       53.73     19.91 o
   0   6   8        0.13        7.29     17.35 o
   1   6   8       37.45       27.22     20.15 o
   2   6   8        6.18       32.73     22.12 o
   3   6   8      231.85      209.09     35.07 o
   4   6   8       35.58       47.45     26.33 o
   5   6   8        9.39      -32.73     30.97 o
   6   6   8        0.36       -9.85     26.63 o
  -8   7   8       36.84        7.01     26.63 o
  -7   7   8       26.17       36.47     27.24 o
  -6   7   8      107.22      110.71     30.77 o
  -5   7   8        0.52        1.39     59.56 o
  -4   7   8      106.36      108.86     30.02 o
  -3   7   8       93.44       44.81     24.91 o
  -2   7   8       97.05      105.43     30.57 o
  -1   7   8        5.54       40.23     24.29 o
   0   7   8       33.28       24.78     23.61 o
   1   7   8        6.88       24.87     55.67 o
   2   7   8       33.72       47.04     44.47 o
 -17   0   9       34.77       68.10     70.61 o
 -15   0   9       24.88       43.06     19.35 o
 -13   0   9      296.08      310.44     25.61 o
 -11   0   9      239.65      225.94     50.34 o
  -9   0   9      129.02       96.02     32.00 o
  -5   0   9      295.55      159.32    103.02 o
  -3   0   9       57.74       50.44     17.84 o
   1   0   9      309.26      290.13     29.92 o
   3   0   9      176.02      154.93     16.74 o
   5   0   9      204.61      228.26     20.46 o
   7   0   9       66.65       57.59     25.64 o
   9   0   9        3.22        4.79     24.65 o
  11   0   9        3.34      -34.75     23.16 o
 -18   1   9        1.14       57.02     48.93 o
 -17   1   9        1.13      -15.33     28.00 o
 -16   1   9      119.07       70.85     44.77 o
 -15   1   9       19.65       29.36     18.25 o
 -14   1   9      280.76      309.79     21.98 o
 -13   1   9      176.33      166.35     38.81 o
 -12   1   9      196.19      144.64     22.05 o
 -11   1   9      201.11      212.09     17.54 o
 -10   1   9      365.51      363.42     20.50 o
  -9   1   9      102.72       92.84     11.50 o
  -8   1   9      694.11      229.54     60.00 o
  -7   1   9       51.25       24.22     12.28 o
  -6   1   9        0.04       -7.93     11.50 o
  -5   1   9       36.27       28.52     11.60 o
  -4   1   9       20.91       25.31      7.77 o
  -3   1   9        7.61       14.94     10.55 o
  -2   1   9      674.54      724.26     22.97 o
  -1   1   9      937.74      958.12     27.52 o
   0   1   9      334.00      348.05     15.52 o
   1   1   9       39.61       34.59      8.15 o
   2   1   9       25.48       30.88      9.01 o
   3   1   9        3.03        4.80      8.89 o
   4   1   9        9.40       21.98      9.09 o
   5   1   9       99.27      118.62     14.32 o
   6   1   9        0.54        3.07     11.47 o
   7   1   9        3.49        2.22     13.45 o
   8   1   9       55.15       67.87     18.98 o
   9   1   9        4.56       12.30     18.82 o
  10   1   9        0.87       10.70     18.76 o
  11   1   9       20.78       68.57     21.87 o
  12   1   9        7.92       42.43     21.14 o
 -18   2   9        0.28       32.65     36.04 o
 -17   2   9        1.27       21.36     30.03 o
 -16   2   9       42.72       80.29     23.83 o
 -15   2   9       40.10       13.90     21.05 o
 -14   2   9        5.69       14.11     17.22 o
 -13   2   9      164.63      160.46     26.15 o
 -12   2   9       63.02       38.28     13.82 o
 -11   2   9        1.30       11.37     11.65 o
 -10   2   9        4.49       -3.33     11.03 o
  -9   2   9      446.88      435.05     34.24 o
  -8   2   9      820.86      790.33     35.71 o
  -7   2   9       57.36       71.42     14.95 o
  -6   2   9        9.04       20.95     11.52 o
  -5   2   9        9.11       13.20     11.80 o
  -4   2   9       80.03       57.68     14.07 o
  -3   2   9       60.54       62.12     12.48 o
  -2   2   9       84.74      106.05     10.37 o
  -1   2   9       31.08       15.90      8.44 o
   0   2   9       33.13       28.48      7.72 o
   1   2   9      135.60      132.47     12.27 o
   2   2   9      187.51      191.74     14.20 o
   3   2   9      275.08      279.37     19.46 o
   4   2   9       15.46       18.24     10.78 o
   5   2   9      316.47      293.53     21.97 o
   6   2   9        0.12       13.94     14.31 o
   7   2   9      475.45      511.42     29.26 o
   8   2   9       43.05       66.77     20.41 o
   9   2   9       42.14       56.09     21.67 o
  10   2   9        6.58      -10.12     19.43 o
  11   2   9       31.50       14.47     21.80 o
 -17   3   9        4.84      -25.73     22.80 o
 -16   3   9        7.37       -8.77     21.06 o
 -15   3   9        0.07       13.67     23.98 o
 -14   3   9      124.19      114.02     24.95 o
 -13   3   9       98.61      105.72     27.57 o
 -12   3   9       94.92       92.30     18.08 o
 -11   3   9       23.20       35.83     14.64 o
 -10   3   9      401.29      421.41     34.33 o
  -9   3   9      123.57      155.07     27.66 o
  -8   3   9        4.09       21.48     16.08 o
  -7   3   9      221.20      271.68     23.04 o
  -6   3   9      593.01      576.05     32.17 o
  -5   3   9      342.21      285.12     62.22 o
  -4   3   9       14.66        8.37     12.93 o
  -3   3   9      630.76      611.12     35.85 o
  -2   3   9      164.01      117.80     42.99 o
  -1   3   9        7.65        7.32     12.75 o
   0   3   9      225.42      207.15     15.95 o
   1   3   9      187.49      155.33     13.61 o
   2   3   9       28.78       43.82     15.17 o
   3   3   9      141.15      127.90     17.40 o
   4   3   9      963.90     1022.16     77.16 o
   5   3   9       49.94       56.04     15.53 o
   6   3   9       74.79       36.03     17.44 o
   7   3   9       12.46       12.89     17.64 o
   8   3   9       37.07       29.68     18.90 o
   9   3   9        0.01       22.72     18.36 o
  10   3   9       40.51       37.44     23.78 o
  11   3   9        4.86      -39.45     47.30 o
 -16   4   9        3.85       16.68     25.20 o
 -15   4   9        1.01       31.34     24.13 o
 -14   4   9       63.52       50.44     22.91 o
 -13   4   9        8.21        9.47     19.75 o
 -12   4   9      120.23      143.51     25.77 o
 -11   4   9       24.33       12.63     16.99 o
 -10   4   9      209.66      241.44     25.64 o
  -9   4   9       28.09       23.02     18.04 o
  -8   4   9     1253.00     1286.54     51.88 o
  -7   4   9      223.97      307.21     28.07 o
  -6   4   9      169.55      174.53     21.48 o
  -5   4   9      400.28      398.63     29.34 o
  -4   4   9       23.96       42.66     15.10 o
  -3   4   9        4.00        0.69     13.02 o
  -2   4   9      245.89      193.66     23.97 o
  -1   4   9      195.32      156.59     52.14 o
   0   4   9       25.37      -10.70     23.97 o
   1   4   9       11.80       31.50     16.14 o
   2   4   9        0.73       15.30     15.39 o
   3   4   9      100.47      110.49     16.30 o
   4   4   9        0.78        5.66     15.14 o
   5   4   9        2.86        2.87     15.61 o
   6   4   9       78.60       88.10     19.33 o
   7   4   9        0.26      -24.56     16.37 o
   8   4   9       26.89       11.76     18.92 o
   9   4   9       31.10       27.76     20.13 o
 -14   5   9        4.87        2.42     27.56 o
 -13   5   9       53.17       71.25     34.19 o
 -12   5   9       15.62       36.74     46.08 o
 -11   5   9      165.31      185.60     28.68 o
 -10   5   9       19.96       30.04     21.80 o
  -9   5   9       12.16       33.26     26.45 o
  -8   5   9       98.50       75.18     20.44 o
  -7   5   9       44.03       66.63     20.94 o
  -6   5   9       23.42       11.24     17.29 o
  -5   5   9      450.92      513.36     36.03 o
  -4   5   9       39.17       28.87     18.15 o
  -3   5   9       76.26       69.85     20.52 o
  -2   5   9        0.06        5.29     15.80 o
  -1   5   9       11.06       36.66     19.05 o
   0   5   9       93.61       71.82     22.68 o
   1   5   9       23.25       13.47     19.08 o
   2   5   9       12.98       23.40     18.00 o
   3   5   9      140.90      148.82     28.77 o
   4   5   9        5.15       43.30     23.27 o
   5   5   9       87.49       78.04     26.95 o
   6   5   9        4.07      -29.38     46.71 o
   7   5   9        0.09       -7.03     24.55 o
   8   5   9       16.12       24.49     23.00 o
 -11   6   9        0.04       31.38     34.16 o
 -10   6   9       92.71      100.57     29.00 o
  -9   6   9        0.04        6.44     22.10 o
  -8   6   9       31.51       50.20     24.85 o
  -7   6   9        1.87       23.25     20.75 o
  -6   6   9       28.31       26.83     20.46 o
  -5   6   9       83.75       90.67     22.62 o
  -4   6   9       46.91       56.05     22.99 o
  -3   6   9       38.30        0.24     20.11 o
  -2   6   9       46.90       51.27     21.86 o
  -1   6   9        3.17       14.67     27.97 o
   0   6   9       23.23       11.94     25.62 o
   1   6   9       19.28       64.14     23.00 o
   2   6   9      155.97      167.03     32.56 o
   3   6   9        1.50      -43.02     31.14 o
   4   6   9        7.92      -18.35     26.08 o
   5   6   9       19.97       12.23     28.93 o
  -7   7   9        0.54       33.39     27.06 o
  -6   7   9        9.71        7.77     26.32 o
  -5   7   9       39.31       31.76     27.24 o
  -4   7   9        3.95       62.84     25.59 o
  -3   7   9        1.53       37.00     24.84 o
  -2   7   9        8.35       50.37     26.62 o
  -1   7   9        2.22        0.61     21.85 o
   0   7   9        7.09       41.25     24.29 o
   1   7   9       21.83       29.88     33.86 o
 -18   0  10       20.84       49.42     70.57 o
 -16   0  10       41.93       10.17     55.36 o
 -14   0  10      149.98      125.52     78.41 o
 -12   0  10      204.79      196.60     48.73 o
 -10   0  10        1.39        9.17     11.99 o
  -4   0  10        5.11       21.09     19.14 o
  -2   0  10      329.85      342.41     26.23 o
   0   0  10       12.49       15.70     10.88 o
   2   0  10      992.52     1084.07     40.70 o
   4   0  10      223.24      260.03     29.95 o
   6   0  10       94.99       50.04     26.29 o
   8   0  10      217.62      232.91     41.26 o
  10   0  10        2.99       24.59     26.32 o
 -18   1  10        0.32       80.93     63.46 o
 -17   1  10        0.02       -7.92     31.49 o
 -16   1  10        0.02       18.22     19.59 o
 -15   1  10       35.43       52.99     20.42 o
 -14   1  10      110.98       84.42     20.63 o
 -13   1  10      143.32      123.57     17.65 o
 -12   1  10        4.07        2.56     11.68 o
 -11   1  10       78.32       54.55     14.12 o
 -10   1  10      143.10      101.97     25.99 o
  -9   1  10      321.49      234.84     65.77 o
  -8   1  10      260.88      149.52     52.61 o
  -7   1  10        4.12        7.64     13.85 o
  -6   1  10      196.55      180.05     44.09 o
  -5   1  10     2028.65     2040.33     38.81 o
  -4   1  10      172.57      163.57     23.33 o
  -3   1  10      342.71      381.20     17.98 o
  -2   1  10      478.41      493.60     20.81 o
  -1   1  10      390.83      422.35     17.37 o
   0   1  10       93.52      106.72     10.85 o
   1   1  10      160.95      142.82     15.86 o
   2   1  10      205.38      215.33     15.23 o
   3   1  10       89.89       72.51     11.09 o
   4   1  10      198.56      228.68     16.20 o
   5   1  10        0.45       22.50     13.09 o
   6   1  10       16.78       20.79     14.74 o
   7   1  10       38.66       25.45     17.72 o
   8   1  10       13.61       28.77     18.38 o
   9   1  10        4.01        6.58     19.26 o
  10   1  10        5.28       24.56     19.10 o
  11   1  10       30.88       20.73     20.26 o
 -17   2  10       32.03       81.05     34.17 o
 -16   2  10       16.00       12.21     23.02 o
 -15   2  10        0.27        6.85     18.78 o
 -14   2  10       22.27       50.28     19.45 o
 -13   2  10       22.09       10.91     12.56 o
 -12   2  10      128.15      107.01     14.72 o
 -11   2  10       11.90       14.45     12.06 o
 -10   2  10     1426.00     1364.97     49.55 o
  -9   2  10      110.28       99.58     17.93 o
  -8   2  10      279.34      205.33     34.11 o
  -7   2  10       40.65       39.55     14.97 o
  -6   2  10      616.23      614.13     36.17 o
  -5   2  10        2.56       19.35     13.43 o
  -4   2  10       28.73       30.66     13.62 o
  -3   2  10      643.50      674.12     37.22 o
  -2   2  10       15.92       11.01      9.12 o
  -1   2  10        0.15       11.79      9.44 o
   0   2  10      499.91      503.01     20.21 o
   1   2  10       10.53       18.32     10.55 o
   2   2  10      430.55      430.95     19.77 o
   3   2  10        3.18       -0.05      9.76 o
   4   2  10      280.50      283.90     18.17 o
   5   2  10        0.24        7.15     12.03 o
   6   2  10       96.67      104.75     18.08 o
   7   2  10      274.12      262.55     25.83 o
   8   2  10       51.69       79.96     21.38 o
   9   2  10       14.69        6.18     57.15 o
  10   2  10        0.34       23.68     21.13 o
  11   2  10        3.50       41.39     21.90 o
 -17   3  10       32.28       63.96     26.75 o
 -16   3  10       26.03       50.04     26.35 o
 -15   3  10       70.60       97.24     35.78 o
 -14   3  10      146.44      149.19     27.93 o
 -13   3  10      183.43      212.87     21.68 o
 -12   3  10       39.82       55.63     16.14 o
 -11   3  10      155.60      174.01     22.81 o
 -10   3  10      154.03      183.47     22.71 o
  -9   3  10       40.84       31.78     14.95 o
  -8   3  10        2.54       14.24     13.80 o
  -7   3  10      273.02      221.98     23.61 o
  -6   3  10        2.09       18.96     12.48 o
  -5   3  10       44.07       17.09     13.44 o
  -4   3  10        0.30       13.54     10.70 o
  -3   3  10        0.59        7.61     19.85 o
  -2   3  10       43.12       26.63     13.93 o
  -1   3  10       22.26       31.92     17.14 o
   0   3  10        0.76        4.28     17.15 o
   1   3  10       17.28       24.60     11.66 o
   2   3  10       28.80       46.44     12.61 o
   3   3  10       17.82       33.12     13.37 o
   4   3  10       40.63       58.86     15.93 o
   5   3  10      112.85      121.18     19.96 o
   6   3  10       33.25       33.39     20.71 o
   7   3  10       33.33       76.69     20.37 o
   8   3  10       13.35       26.43     19.34 o
   9   3  10       31.01       47.21     22.87 o
  10   3  10       11.29       26.03     21.98 o
 -15   4  10        0.01        1.34     23.51 o
 -14   4  10        1.07       17.87     23.12 o
 -13   4  10       14.33       33.48     32.80 o
 -12   4  10       14.50       30.97     19.70 o
 -11   4  10       29.32       52.86     20.54 o
 -10   4  10       10.87        9.50     18.05 o
  -9   4  10      153.13      175.70     24.19 o
  -8   4  10      467.57      447.73     33.75 o
  -7   4  10      398.90      404.52     31.47 o
  -6   4  10       18.44       -0.53     15.47 o
  -5   4  10       65.68       70.60     27.02 o
  -4   4  10        0.01       15.16     13.73 o
  -3   4  10      608.84      567.81     38.95 o
  -2   4  10        8.80       42.44     16.16 o
  -1   4  10      262.56      278.53     54.46 o
   0   4  10        2.15        8.31     15.88 o
   1   4  10        2.42       22.50     16.91 o
   2   4  10      118.73      128.97     19.33 o
   3   4  10        6.34        5.73     19.30 o
   4   4  10       15.38       55.95     22.57 o
   5   4  10       61.97       31.90     18.85 o
   6   4  10        0.14       19.70     18.50 o
   7   4  10       39.68        7.41     18.74 o
   8   4  10       13.46       43.62     22.98 o
 -14   5  10       16.33       50.07     35.13 o
 -13   5  10        3.51       37.00     32.65 o
 -12   5  10       27.59       24.46     38.16 o
 -11   5  10       16.22       27.67     23.49 o
 -10   5  10       62.70       63.97     22.03 o
  -9   5  10        9.98       14.03     18.09 o
  -8   5  10      138.34      199.52     25.83 o
  -7   5  10        0.08       32.46     17.61 o
  -6   5  10       52.70       49.83     21.28 o
  -5   5  10      682.16      632.55     44.05 o
  -4   5  10       60.52       69.43     19.47 o
  -3   5  10       36.75       24.50     24.16 o
  -2   5  10      331.68      326.18     33.13 o
  -1   5  10      139.24      132.36     25.31 o
   0   5  10      161.53      139.93     26.16 o
   1   5  10       63.02       86.58     26.16 o
   2   5  10       35.50       55.88     37.14 o
   3   5  10        0.48       27.41     27.56 o
   4   5  10       54.12       90.47     28.49 o
   5   5  10       85.37       87.44     29.80 o
   6   5  10       18.77       62.21     38.27 o
   7   5  10       22.12       -7.91     27.01 o
 -11   6  10       56.32       63.95     36.16 o
 -10   6  10        5.06       12.37     25.94 o
  -9   6  10       17.25       46.13     34.24 o
  -8   6  10       29.82       52.08     21.76 o
  -7   6  10        2.44      -15.86     19.79 o
  -6   6  10       11.15       12.16     24.93 o
  -5   6  10       18.24       33.78     30.28 o
  -4   6  10       20.25       21.12     20.43 o
  -3   6  10        9.56       36.99     22.82 o
  -2   6  10        0.70        0.49     19.51 o
  -1   6  10        1.06      -22.37     19.11 o
   0   6  10       34.58       54.34     24.30 o
   1   6  10        0.25       19.79     24.44 o
   2   6  10        6.63      -17.80     27.33 o
   3   6  10        8.81       30.97     29.76 o
   4   6  10        8.88       15.56     35.29 o
  -4   7  10        8.74       41.83     70.19 o
  -3   7  10        1.49        5.62     23.79 o
 -17   0  11       10.40       29.53     55.45 o
 -15   0  11       36.86       45.94     22.22 o
 -13   0  11        3.69       -5.05     20.11 o
 -11   0  11        3.22       -1.62     17.30 o
  -9   0  11       13.60       15.62     15.58 o
  -7   0  11      250.07      142.53    107.04 o
  -5   0  11      812.62      736.67     53.84 o
  -3   0  11      627.50      611.32     66.15 o
  -1   0  11       17.59       17.12     12.95 o
   1   0  11     1265.33     1298.62     46.71 o
   3   0  11       88.72      122.44     18.60 o
   5   0  11        4.66       21.71     17.28 o
   7   0  11       39.08       52.14     30.12 o
   9   0  11       38.62        5.23     27.74 o
 -18   1  11       32.10       19.17     47.89 o
 -17   1  11        3.53       12.60     58.37 o
 -16   1  11       14.95       29.14     25.14 o
 -15   1  11       16.84       34.74     17.56 o
 -14   1  11       28.50       28.91     16.29 o
 -13   1  11       42.53       53.26     14.36 o
 -12   1  11       82.24      102.17     23.08 o
 -11   1  11      108.24       84.53     31.71 o
 -10   1  11      118.24       83.35     51.85 o
  -9   1  11      323.23      304.92     40.19 o
  -8   1  11      169.01      180.88     21.70 o
  -7   1  11       49.89       30.83     13.46 o
  -6   1  11      107.17       85.43     28.73 o
  -5   1  11      173.87      211.12     23.42 o
  -4   1  11      655.78      687.79     30.79 o
  -3   1  11        7.20       -2.29      9.74 o
  -2   1  11      465.17      489.99     23.22 o
  -1   1  11       29.19       32.72      9.27 o
   0   1  11       80.74       80.07     12.41 o
   1   1  11       50.12       60.09     12.68 o
   2   1  11      119.01      115.79     14.04 o
   3   1  11       87.54       85.17     12.69 o
   4   1  11      160.75      169.77     15.64 o
   5   1  11       28.43       49.80     17.70 o
   6   1  11       13.99       18.40     14.99 o
   7   1  11       88.37       99.29     21.88 o
   8   1  11       15.34       27.27     24.23 o
   9   1  11       55.12       52.75     22.71 o
  10   1  11       75.63       45.66     23.66 o
 -17   2  11       49.86       66.64     26.50 o
 -16   2  11       14.32       42.15     23.46 o
 -15   2  11        4.89       30.59     20.18 o
 -14   2  11        1.78       -1.22     15.93 o
 -13   2  11      235.47      258.36     23.70 o
 -12   2  11        6.17       13.76     16.61 o
 -11   2  11      917.04      982.72     77.01 o
 -10   2  11      115.38       97.45     30.22 o
  -9   2  11       22.54       15.89     16.08 o
  -8   2  11       58.60       34.05     16.16 o
  -7   2  11       10.49        4.74     13.76 o
  -6   2  11       49.13       24.21     14.06 o
  -5   2  11      465.43      391.35     30.34 o
  -4   2  11        2.02       -3.21      9.93 o
  -3   2  11       10.76       15.47     16.51 o
  -2   2  11      269.35      242.14     33.23 o
  -1   2  11        0.46      -10.13     11.10 o
   0   2  11       34.24       33.76     13.31 o
   1   2  11       18.19       24.10     10.76 o
   2   2  11       13.00       12.22     11.41 o
   3   2  11        8.66        0.68     11.11 o
   4   2  11        0.89       16.45     13.49 o
   5   2  11      147.41      164.28     21.29 o
   6   2  11       84.61       67.05     25.19 o
   7   2  11       17.90       34.05     19.33 o
   8   2  11       11.31       16.99     32.74 o
   9   2  11        4.50        5.70     22.03 o
  10   2  11        1.59       26.88     21.70 o
 -16   3  11       11.49       41.63     23.48 o
 -15   3  11       27.99       62.44     22.90 o
 -14   3  11        5.32       20.53     19.56 o
 -13   3  11       27.91       12.29     19.24 o
 -12   3  11        1.39       15.25     18.29 o
 -11   3  11       52.83       55.93     18.82 o
 -10   3  11      165.40      114.18     22.41 o
  -9   3  11      222.25      185.97     26.61 o
  -8   3  11       65.03       92.43     22.40 o
  -7   3  11       30.18       28.79     16.56 o
  -6   3  11       14.06       27.15     16.41 o
  -5   3  11       21.67       14.46     17.40 o
  -4   3  11        2.08      -12.63     13.45 o
  -3   3  11        0.02        0.48     15.32 o
  -2   3  11       55.60       74.05     20.37 o
  -1   3  11       79.37       98.22     20.98 o
   0   3  11      371.70      326.44     27.34 o
   1   3  11       56.35       51.30     16.10 o
   2   3  11      370.18      379.58     27.54 o
   3   3  11       50.70       56.18     14.43 o
   4   3  11        1.92       -2.18     14.22 o
   5   3  11        7.49      -10.08     26.54 o
   6   3  11       39.03       36.02     18.98 o
   7   3  11       45.27       21.55     19.56 o
   8   3  11       30.50        5.04     20.82 o
   9   3  11        3.02       13.24     20.71 o
 -15   4  11        0.15       -3.90     31.35 o
 -14   4  11       27.40       47.16     34.91 o
 -13   4  11        1.67       33.75     29.90 o
 -12   4  11        6.91       17.65     20.97 o
 -11   4  11       14.09       49.19     20.95 o
 -10   4  11       25.20       45.63     19.68 o
  -9   4  11       71.26       64.21     21.09 o
  -8   4  11      102.06      162.13     26.19 o
  -7   4  11        7.42        8.48     17.00 o
  -6   4  11      503.24      489.53     38.79 o
  -5   4  11      203.24      180.30     60.85 o
  -4   4  11        0.01       19.79     16.23 o
  -3   4  11        8.84        4.62     13.63 o
  -2   4  11        1.22        1.07     15.39 o
  -1   4  11        7.03       31.59     30.45 o
   0   4  11       17.96       34.63     20.55 o
   1   4  11       48.88       50.58     18.01 o
   2   4  11      314.88      315.21     28.16 o
   3   4  11       77.75       48.30     22.82 o
   4   4  11        2.79       38.31     24.39 o
   5   4  11        1.09      -13.55     27.14 o
   6   4  11        1.33        1.83     52.14 o
   7   4  11       35.84       41.71     25.77 o
 -13   5  11       16.00       32.38     47.95 o
 -12   5  11       28.05       72.71     35.47 o
 -11   5  11        3.63       -5.33     21.48 o
 -10   5  11        0.13       19.02     22.66 o
  -9   5  11       79.54      102.46     22.99 o
  -8   5  11        0.40        9.25     18.24 o
  -7   5  11       14.45        9.54     19.27 o
  -6   5  11      120.10       87.34     40.62 o
  -5   5  11       17.86        6.59     19.07 o
  -4   5  11        0.08       45.15     25.72 o
  -3   5  11       55.51       60.38     24.69 o
  -2   5  11        1.98       30.72     20.49 o
  -1   5  11      121.94      104.80     25.25 o
   0   5  11       46.12       32.71     23.27 o
   1   5  11       54.86       90.98     22.47 o
   2   5  11        2.65       -2.09     22.24 o
   3   5  11        0.01       38.28     24.98 o
   4   5  11        0.04       11.45     26.34 o
   5   5  11       15.28       -0.20     26.56 o
 -10   6  11       27.12       71.99     28.03 o
  -9   6  11       31.78       82.75     28.34 o
  -8   6  11       57.66       78.69     26.25 o
  -7   6  11        0.84       41.76     25.21 o
  -6   6  11       65.86       86.92     25.90 o
  -5   6  11        0.42      -20.00     23.71 o
  -4   6  11       13.33       51.22     23.67 o
  -3   6  11       16.92       11.71     21.56 o
  -2   6  11      170.94      156.69     28.83 o
  -1   6  11        8.59       43.48     36.74 o
   0   6  11       39.90       64.74     28.22 o
   1   6  11        3.31        9.88     29.60 o
   2   6  11        0.03      -18.85     29.12 o
 -16   0  12      180.26      142.31     99.46 o
 -14   0  12       28.12       -5.80     23.02 o
 -12   0  12       44.70       18.88     19.28 o
 -10   0  12       11.76       -6.79     17.72 o
  -8   0  12       23.18       -9.63     17.22 o
  -6   0  12      456.99      492.23     45.89 o
  -4   0  12       22.17       74.16     19.58 o
  -2   0  12       11.38       19.82     14.73 o
   0   0  12       19.63       -4.11     26.29 o
   2   0  12        2.14        8.17     16.65 o
   4   0  12        0.14       21.43     16.45 o
   6   0  12        4.32       38.53     28.39 o
   8   0  12       22.62       31.55     30.06 o
 -17   1  12        7.22      -16.64     33.07 o
 -16   1  12        0.00       19.85     26.07 o
 -15   1  12       10.03       36.33     19.22 o
 -14   1  12       21.15       25.67     17.34 o
 -13   1  12       55.89       15.64     25.15 o
 -12   1  12       88.63       29.69     18.29 o
 -11   1  12      184.43      131.83     60.49 o
 -10   1  12       11.50       25.88     15.70 o
  -9   1  12      372.87      363.86     32.20 o
  -8   1  12      456.98      480.93     34.77 o
  -7   1  12      198.28      199.91     25.34 o
  -6   1  12       58.38       17.89     29.10 o
  -5   1  12       90.10      115.55     20.28 o
  -4   1  12       50.79       59.88     16.72 o
  -3   1  12      113.28      115.73     12.56 o
  -2   1  12       37.75       35.55      9.97 o
  -1   1  12      373.06      344.26     18.89 o
   0   1  12       20.89       22.25     10.50 o
   1   1  12        2.68        0.13     10.69 o
   2   1  12       36.20       44.87     12.56 o
   3   1  12       54.43       68.69     13.51 o
   4   1  12       41.95       39.86     14.36 o
   5   1  12      120.79      118.89     20.05 o
   6   1  12       25.17       18.01     19.37 o
   7   1  12        0.88       -4.85     20.23 o
   8   1  12        8.75       26.88     20.28 o
   9   1  12       36.60       22.43     60.85 o
 -17   2  12       10.46       66.83     33.72 o
 -16   2  12        3.29       15.30     22.21 o
 -15   2  12        4.36       39.92     22.44 o
 -14   2  12        3.71       46.31     21.58 o
 -13   2  12       61.60       50.19     27.21 o
 -12   2  12      275.07      195.63     42.66 o
 -11   2  12      107.47       75.39     28.34 o
 -10   2  12       29.42       28.20     16.83 o
  -9   2  12      194.92      141.10     52.29 o
  -8   2  12      203.91      189.63     58.06 o
  -7   2  12       62.49       49.63     28.83 o
  -6   2  12      242.23      276.51     65.13 o
  -5   2  12       45.17       26.00     16.27 o
  -4   2  12       28.81       19.67     17.65 o
  -3   2  12      141.74      120.25     22.28 o
  -2   2  12      810.24      754.59     33.12 o
  -1   2  12      233.00      223.09     20.33 o
   0   2  12        3.56       17.51     14.02 o
   1   2  12       40.21       45.81     12.89 o
   2   2  12       53.60       87.41     14.91 o
   3   2  12       16.31       29.95     12.43 o
   4   2  12       92.07      117.45     24.14 o
   5   2  12        3.81       12.30     17.67 o
   6   2  12        0.29      -10.72     23.33 o
   7   2  12       19.65        1.65     20.91 o
   8   2  12       27.65       35.69     23.01 o
   9   2  12        0.07       18.49     21.14 o
 -16   3  12       22.29       -3.72     24.16 o
 -15   3  12       20.40       43.55     34.04 o
 -14   3  12       87.88       75.36     33.90 o
 -13   3  12        0.06      -20.45     18.63 o
 -12   3  12        0.97       -1.87     18.56 o
 -11   3  12       81.31       85.15     21.67 o
 -10   3  12       24.80       13.71     18.20 o
  -9   3  12      212.59      178.98     41.53 o
  -8   3  12      477.24      514.24     39.43 o
  -7   3  12       95.51       74.21     24.69 o
  -6   3  12      140.59      129.82     39.54 o
  -5   3  12      305.91      327.74     46.75 o
  -4   3  12        1.72      -10.51     15.58 o
  -3   3  12      142.58      137.61     25.30 o
  -2   3  12        4.28        9.91     24.29 o
  -1   3  12       37.80       24.56     16.12 o
   0   3  12        0.26        4.14     15.41 o
   1   3  12       11.92        2.64     15.69 o
   2   3  12       34.89       51.97     16.53 o
   3   3  12        0.00        0.61     19.55 o
   4   3  12       18.54        9.56     21.26 o
   5   3  12      327.09      372.83     39.76 o
   6   3  12       35.96      110.94     22.18 o
   7   3  12        2.01       15.95     21.41 o
   8   3  12        8.46        7.87     22.58 o
 -14   4  12       48.15       17.76     30.85 o
 -13   4  12        2.49        9.19     22.33 o
 -12   4  12       12.58       43.36     22.69 o
 -11   4  12       22.59       12.07     19.75 o
 -10   4  12       25.27       40.90     22.39 o
  -9   4  12       55.25       69.71     27.00 o
  -8   4  12      124.10      148.10     49.04 o
  -7   4  12      144.52      120.99     53.01 o
  -6   4  12       55.00       32.66     21.80 o
  -5   4  12      472.91      444.88     37.85 o
  -4   4  12       37.27       50.70     19.01 o
  -3   4  12       80.25       61.05     38.05 o
  -2   4  12       14.93       28.89     20.97 o
  -1   4  12       14.85      -25.20     19.00 o
   0   4  12        4.44       28.63     21.88 o
   1   4  12      116.78      140.08     21.26 o
   2   4  12       83.26       88.92     30.42 o
   3   4  12       12.63      -12.84     21.52 o
   4   4  12       13.53       11.57     24.24 o
   5   4  12       14.40      -33.83     38.43 o
   6   4  12        2.44       28.66     35.29 o
 -12   5  12        0.12        9.39     24.34 o
 -11   5  12        2.74       18.63     23.73 o
 -10   5  12        0.79       22.43     29.91 o
  -9   5  12        1.65       27.22     22.20 o
  -8   5  12       57.16       22.70     36.79 o
  -7   5  12       48.96       31.69     20.51 o
  -6   5  12      122.04       93.25     30.91 o
  -5   5  12        1.26       18.22     20.18 o
  -4   5  12       18.97       41.74     20.38 o
  -3   5  12       12.57       32.47     20.47 o
  -2   5  12        3.78      -13.78     25.56 o
  -1   5  12       38.39       75.04     26.10 o
   0   5  12       65.15       77.68     22.34 o
   1   5  12        3.38      -15.70     30.49 o
   2   5  12        6.98       69.35     29.11 o
   3   5  12        0.43      -11.26     25.75 o
   4   5  12        0.04      -31.59     31.73 o
  -8   6  12        0.86       26.00     35.79 o
  -7   6  12       14.19       38.02     24.53 o
  -6   6  12       18.03       34.74     26.79 o
  -5   6  12       59.20       97.43     28.39 o
  -4   6  12        5.17       74.24     29.98 o
  -3   6  12       66.39       22.97     24.95 o
  -2   6  12       15.07       17.77     24.88 o
  -1   6  12        0.07        7.97     27.53 o
   0   6  12       12.11       44.35     43.85 o
 -17   0  13       10.47       35.47     58.05 o
 -15   0  13       16.76       32.63     25.15 o
 -13   0  13        3.31       13.10     21.55 o
 -11   0  13       62.66       43.95     22.97 o
  -9   0  13       93.04       37.09     56.35 o
  -7   0  13        9.60       17.35     24.22 o
  -5   0  13      855.13      926.78     41.36 o
  -3   0  13      338.25      389.66     42.45 o
  -1   0  13      615.27      399.23     38.13 o
   1   0  13        0.11       25.26     16.13 o
   3   0  13       11.74       -4.27     23.06 o
   5   0  13       89.00      102.71     32.63 o
   7   0  13        3.04      -21.25     28.36 o
 -17   1  13        0.27       16.94     25.81 o
 -16   1  13       52.44       15.77     25.76 o
 -15   1  13        0.12       -5.82     16.96 o
 -14   1  13       59.27       33.03     18.60 o
 -13   1  13       54.86       28.60     29.54 o
 -12   1  13        1.21        2.81     16.30 o
 -11   1  13       95.74      110.86     36.99 o
 -10   1  13       72.43       68.37     38.01 o
  -9   1  13      278.41      278.73     29.54 o
  -8   1  13      981.76      954.21     48.92 o
  -7   1  13       37.28       29.32     15.37 o
  -6   1  13       82.22       56.17     18.79 o
  -5   1  13      132.02       94.98     20.95 o
  -4   1  13       87.81       93.91     31.22 o
  -3   1  13       35.29       49.40     16.50 o
  -2   1  13        0.59        2.89     12.85 o
  -1   1  13       21.07       22.22     11.51 o
   0   1  13        9.83        7.92     11.52 o
   1   1  13        4.07       26.02     14.11 o
   2   1  13       15.68        4.17     14.37 o
   3   1  13        4.27       10.81     15.76 o
   4   1  13       46.73       56.51     17.71 o
   5   1  13        8.57       14.98     16.65 o
   6   1  13        0.12       -0.95     20.70 o
   7   1  13       39.41       50.96     21.69 o
   8   1  13       13.02        3.11     23.92 o
 -16   2  13        3.75       26.49     36.56 o
 -15   2  13       46.62       58.18     67.56 o
 -14   2  13       21.17       49.03     22.53 o
 -13   2  13       13.21       17.46     25.19 o
 -12   2  13       18.53       36.00     19.68 o
 -11   2  13       44.18       23.86     19.35 o
 -10   2  13       34.81       35.94     19.31 o
  -9   2  13       15.57       48.12     19.21 o
  -8   2  13        8.07       13.42     17.82 o
  -7   2  13       28.66       33.66     17.44 o
  -6   2  13       67.69       33.60     17.32 o
  -5   2  13       20.09        3.50     31.17 o
  -4   2  13      344.59      338.85     31.98 o
  -3   2  13       73.63       74.55     21.85 o
  -2   2  13        0.33       -7.15     15.02 o
  -1   2  13       80.08       88.66     17.81 o
   0   2  13       41.68       73.42     16.35 o
   1   2  13       15.84       31.06     16.54 o
   2   2  13      146.29      172.10     36.50 o
   3   2  13        0.17       27.36     17.14 o
   4   2  13       65.27       90.82     26.52 o
   5   2  13        1.75       28.05     19.30 o
   6   2  13       34.08       30.14     21.54 o
   7   2  13       65.66       90.20     25.37 o
 -15   3  13       11.53       14.88     33.25 o
 -14   3  13       57.14       72.37     26.02 o
 -13   3  13        0.58       20.81     27.74 o
 -12   3  13       21.18        9.07     22.05 o
 -11   3  13        8.70       35.03     20.07 o
 -10   3  13        4.49        3.78     18.66 o
  -9   3  13        0.89       10.21     17.42 o
  -8   3  13      168.98      144.33     58.18 o
  -7   3  13        0.03       18.10     17.69 o
  -6   3  13       77.85       58.22     31.83 o
  -5   3  13      272.57      321.66     33.18 o
  -4   3  13       95.47       77.79     21.69 o
  -3   3  13      202.06      216.57     44.22 o
  -2   3  13      156.47      131.99     24.31 o
  -1   3  13       34.86       26.89     16.77 o
   0   3  13      159.68      192.98     22.25 o
   1   3  13       76.55       76.87     19.61 o
   2   3  13       24.60       18.31     21.93 o
   3   3  13       50.08       54.60     24.07 o
   4   3  13      211.73      208.16     30.48 o
   5   3  13       40.63       69.99     28.49 o
   6   3  13       10.71       41.36     27.89 o
 -14   4  13        0.47      -40.66     27.11 o
 -13   4  13        2.69        4.45     23.21 o
 -12   4  13      172.57      206.79     31.33 o
 -11   4  13        0.32       22.56     20.41 o
 -10   4  13       25.40       33.21     22.68 o
  -9   4  13        6.93       28.46     19.70 o
  -8   4  13      140.28       90.32     49.65 o
  -7   4  13       85.81      114.10     46.60 o
  -6   4  13       55.10       52.89     38.59 o
  -5   4  13      188.35      123.91     43.26 o
  -4   4  13        6.93        3.79     31.93 o
  -3   4  13        7.60       19.67     20.31 o
  -2   4  13       33.76       23.18     19.26 o
  -1   4  13       57.49       41.23     18.59 o
   0   4  13       10.90       16.61     18.46 o
   1   4  13        0.97       -5.07     18.51 o
   2   4  13        3.03       -1.26     21.75 o
   3   4  13       14.18       49.53     26.76 o
   4   4  13        8.30       18.65     26.37 o
   5   4  13        5.45      -14.87     26.79 o
 -11   5  13       22.21       66.02     26.25 o
 -10   5  13        2.23       35.85     23.69 o
  -9   5  13        0.32       12.56     38.01 o
  -8   5  13      102.75      153.93     51.83 o
  -7   5  13        0.25       33.09     20.90 o
  -6   5  13       57.03       59.66     23.23 o
  -5   5  13      160.74      128.22     34.91 o
  -4   5  13       13.19        7.75     21.08 o
  -3   5  13        0.01       28.44     23.03 o
  -2   5  13        5.88       35.05     28.99 o
  -1   5  13        0.55       10.36     24.75 o
   0   5  13        1.74      -14.53     20.97 o
   1   5  13        0.49       -8.61     25.64 o
   2   5  13        6.85        1.85     26.11 o
  -5   6  13        0.87       65.01     28.32 o
  -4   6  13       12.10       23.21     25.80 o
 -16   0  14        0.12       27.64     46.53 o
 -14   0  14       61.87      115.40     51.11 o
 -12   0  14      110.20      112.23     41.87 o
 -10   0  14      114.62       71.68     61.20 o
  -8   0  14      479.55      557.85     56.66 o
  -6   0  14     1309.29     1314.28     82.73 o
  -4   0  14       58.70       70.14     31.82 o
  -2   0  14       83.95      123.72     22.78 o
   0   0  14       67.14       70.70     18.09 o
   2   0  14       88.47      124.72     24.09 o
   4   0  14        0.04        7.55     30.15 o
   6   0  14        0.13       11.75     30.99 o
 -16   1  14        4.22        8.58     18.69 o
 -15   1  14       23.58       44.19     32.58 o
 -14   1  14       63.31       50.14     19.56 o
 -13   1  14       87.11       89.20     21.84 o
 -12   1  14       15.12       -6.61     23.77 o
 -11   1  14        3.68        1.88     16.59 o
 -10   1  14        2.00        1.09     16.93 o
  -9   1  14      176.25      186.14     26.13 o
  -8   1  14      293.13      275.37     29.88 o
  -7   1  14       47.34       68.54     20.26 o
  -6   1  14       17.41       22.05     18.40 o
  -5   1  14      122.14      105.40     21.84 o
  -4   1  14      133.02      148.48     23.17 o
  -3   1  14       31.54       34.81     15.02 o
  -2   1  14        6.12       25.07     13.69 o
  -1   1  14       50.37       80.47     18.17 o
   0   1  14       35.57       56.73     17.14 o
   1   1  14       23.29       38.75     15.28 o
   2   1  14       27.18       21.65     16.62 o
   3   1  14        0.11      -16.27     21.03 o
   4   1  14        9.29       10.48     17.73 o
   5   1  14        0.00       -5.18     36.12 o
   6   1  14        3.74       10.41     28.73 o
   7   1  14       28.34       65.18     26.95 o
 -16   2  14       67.27      185.46     39.27 o
 -15   2  14       25.35       63.38     24.33 o
 -14   2  14       16.64       62.51     24.73 o
 -13   2  14        4.79       37.92     22.36 o
 -12   2  14        0.17       29.93     19.53 o
 -11   2  14      132.52      132.12     36.21 o
 -10   2  14      167.29       97.98     28.91 o
  -9   2  14       19.98        9.33     18.33 o
  -8   2  14       11.61       29.63     17.85 o
  -7   2  14        6.90       19.55     15.96 o
  -6   2  14        0.04       16.21     15.79 o
  -5   2  14        3.41       32.20     18.00 o
  -4   2  14        1.67       29.51     27.91 o
  -3   2  14        0.24        9.07     14.47 o
  -2   2  14       12.64        3.43     14.78 o
  -1   2  14       48.91       74.55     17.91 o
   0   2  14      217.19      242.80     24.61 o
   1   2  14        2.20        8.74     16.44 o
   2   2  14       70.04       83.97     21.29 o
   3   2  14        1.33      -10.87     21.76 o
   4   2  14       33.03       43.66     26.59 o
   5   2  14        1.68        7.36     23.34 o
   6   2  14       15.33       41.34     21.68 o
 -15   3  14       32.93       51.38     36.52 o
 -14   3  14       21.95        9.54     25.63 o
 -13   3  14       53.63       56.34     24.88 o
 -12   3  14        1.09        7.94     19.21 o
 -11   3  14       20.15       26.13     34.46 o
 -10   3  14       14.23       31.32     21.06 o
  -9   3  14       60.47       80.40     42.95 o
  -8   3  14       39.35       74.67     22.37 o
  -7   3  14       10.63       19.01     18.90 o
  -6   3  14        4.73       -9.10     18.02 o
  -5   3  14       44.36       46.44     21.10 o
  -4   3  14      118.87      154.14     27.08 o
  -3   3  14       51.43       83.36     24.14 o
  -2   3  14       58.80       44.56     23.58 o
  -1   3  14        0.11        5.12     17.30 o
   0   3  14        6.24       -2.64     16.59 o
   1   3  14       40.18       61.50     18.97 o
   2   3  14        1.78       -8.97     22.17 o
   3   3  14       14.48       34.41     23.42 o
   4   3  14       26.03       26.01     26.06 o
   5   3  14        0.10       86.78     28.70 o
 -13   4  14       22.06       71.06     27.04 o
 -12   4  14       25.70        8.73     23.86 o
 -11   4  14        8.90      -31.41     20.94 o
 -10   4  14        6.42       28.20     21.60 o
  -9   4  14       17.04       14.11     23.94 o
  -8   4  14       47.81       34.18     36.89 o
  -7   4  14       14.63       42.08     21.92 o
  -6   4  14        4.42        6.88     22.67 o
  -5   4  14        2.77        2.05     30.75 o
  -4   4  14       45.80        0.51     20.71 o
  -3   4  14       23.07       51.26     23.87 o
  -2   4  14        7.07       -9.52     19.89 o
  -1   4  14       15.09       11.01     19.35 o
   0   4  14        5.09       13.32     18.29 o
   1   4  14        0.40        1.86     23.79 o
   2   4  14        0.19      -27.53     31.28 o
   3   4  14       13.38       30.60     28.03 o
 -10   5  14       38.14       30.42     37.18 o
  -9   5  14        0.11       -4.13     23.24 o
  -8   5  14       45.84       42.01     23.99 o
  -7   5  14        1.44       -3.23     23.85 o
  -6   5  14        1.27       17.10     22.41 o
  -5   5  14       59.16       51.56     24.95 o
  -4   5  14      177.99      244.24     35.58 o
  -3   5  14        0.00       28.42     26.18 o
  -2   5  14       81.96       36.64     84.68 o
  -1   5  14        2.17      -36.06     27.96 o
   0   5  14        1.07        7.84     54.85 o
 -15   0  15        4.64       10.79     24.62 o
 -13   0  15       36.49       54.55     49.76 o
 -11   0  15       71.87       40.95     28.70 o
  -9   0  15        3.03       22.42     26.10 o
  -7   0  15      253.92      228.76     43.76 o
  -5   0  15      814.08      822.31     70.48 o
  -3   0  15      258.63      318.60     46.17 o
  -1   0  15      130.16      144.07     24.38 o
   1   0  15      144.51      175.00     26.38 o
   3   0  15      109.93      129.35     53.27 o
   5   0  15        0.00       36.96     38.84 o
 -15   1  15       10.46       13.81     30.64 o
 -14   1  15       50.16       46.07     19.16 o
 -13   1  15       13.40       26.10     18.57 o
 -12   1  15       38.30       84.33     20.78 o
 -11   1  15       14.18       21.39     17.80 o
 -10   1  15        1.12        2.58     16.44 o
  -9   1  15       71.37      105.53     23.97 o
  -8   1  15        2.29       16.78     24.39 o
  -7   1  15      104.78      104.08     22.88 o
  -6   1  15       52.88       59.62     20.93 o
  -5   1  15        6.39       21.47     15.25 o
  -4   1  15      127.41      120.70     41.77 o
  -3   1  15      146.04      151.92     20.75 o
  -2   1  15       15.66       24.28     21.69 o
  -1   1  15       18.94       25.82     17.51 o
   0   1  15       43.63       73.24     19.55 o
   1   1  15       77.10      123.74     22.68 o
   2   1  15       25.32       47.01     36.74 o
   3   1  15       14.10       38.34     33.32 o
   4   1  15        6.63        1.66     20.67 o
   5   1  15        0.24       12.04     22.50 o
 -15   2  15        1.01       36.67     22.49 o
 -14   2  15        2.87       30.82     23.05 o
 -13   2  15       40.45       60.01     23.47 o
 -12   2  15        0.34        7.06     23.37 o
 -11   2  15      234.47      189.21     72.62 o
 -10   2  15        0.46       -5.57     17.30 o
  -9   2  15        9.08       26.10     22.20 o
  -8   2  15       12.74       16.46     21.48 o
  -7   2  15       41.41       54.29     21.53 o
  -6   2  15        2.66      -22.52     16.99 o
  -5   2  15       25.95       26.25     20.74 o
  -4   2  15        7.87        8.59     15.83 o
  -3   2  15       82.54       75.95     18.89 o
  -2   2  15        0.07       12.65     17.26 o
  -1   2  15       99.94      115.39     20.61 o
   0   2  15       59.36       56.82     19.13 o
   1   2  15       16.67       29.49     18.75 o
   2   2  15        8.76       29.49     24.78 o
   3   2  15        0.02       -7.71     23.46 o
   4   2  15        3.23       29.00     25.43 o
 -14   3  15        0.39        9.62     30.17 o
 -13   3  15       12.82       40.99     30.04 o
 -12   3  15       53.78       27.24     23.49 o
 -11   3  15        0.99       17.45     21.00 o
 -10   3  15        0.51       -9.00     19.24 o
  -9   3  15       41.87       62.65     22.91 o
  -8   3  15       15.65        5.89     19.88 o
  -7   3  15       13.67        9.66     19.47 o
  -6   3  15       22.70       36.22     36.99 o
  -5   3  15        5.68        9.26     18.33 o
  -4   3  15        5.63       23.28     20.87 o
  -3   3  15        5.67       -0.61     23.01 o
  -2   3  15       95.89       79.95     20.23 o
  -1   3  15        5.23       18.77     17.32 o
   0   3  15       67.59       59.50     19.94 o
   1   3  15        3.01      -12.74     36.42 o
   2   3  15       28.54       29.74     25.21 o
   3   3  15        7.43       10.04     27.09 o
 -11   4  15       13.46       61.88     24.83 o
 -10   4  15       16.81       -1.77     19.72 o
  -9   4  15        9.64       26.11     23.42 o
  -8   4  15       12.14       35.66     22.11 o
  -7   4  15       15.33       33.99     21.54 o
  -6   4  15        1.81       15.69     20.58 o
  -5   4  15        8.27       -3.59     25.33 o
  -4   4  15        3.37       14.02     24.15 o
  -3   4  15        0.00       -2.20     24.01 o
  -2   4  15        7.32        6.51     18.00 o
  -1   4  15        0.88       15.08     22.17 o
   0   4  15        0.83       29.82     20.79 o
   1   4  15        0.13       44.70     26.42 o
  -7   5  15      166.89      147.44     41.56 o
  -6   5  15       49.34      107.10     28.88 o
  -5   5  15        9.69       32.42     25.15 o
  -4   5  15        0.01       12.15     23.06 o
 -14   0  16       31.83       61.73     40.53 o
 -12   0  16       19.79       61.39     31.48 o
 -10   0  16       48.79       70.45     34.61 o
  -8   0  16      113.00      116.07     33.80 o
  -6   0  16      742.91      824.10     72.34 o
  -4   0  16        4.65       -9.68     28.39 o
  -2   0  16       33.00       -8.94     31.08 o
   0   0  16       61.30       63.28     33.80 o
   2   0  16        0.34       11.71     25.69 o
   4   0  16        0.35       47.91     35.23 o
 -14   1  16        2.59       21.25     22.17 o
 -13   1  16       15.23      -16.53     27.64 o
 -12   1  16        9.37       17.54     18.35 o
 -11   1  16       49.98       56.55     23.79 o
 -10   1  16       23.78       24.20     29.13 o
  -9   1  16        4.49       22.04     20.22 o
  -8   1  16       22.27       30.63     29.89 o
  -7   1  16       37.41       19.04     18.55 o
  -6   1  16       25.57       65.55     21.33 o
  -5   1  16        0.35       14.14     18.91 o
  -4   1  16       29.63       19.83     28.42 o
  -3   1  16      280.08      348.85     35.59 o
  -2   1  16      106.39      118.22     21.31 o
  -1   1  16       21.24        7.40     17.85 o
   0   1  16       36.80       35.78     20.13 o
   1   1  16       21.19       13.56     19.94 o
   2   1  16        8.78       17.08     22.63 o
   3   1  16       13.04       37.45     29.86 o
 -14   2  16        9.23       41.10     21.48 o
 -13   2  16       10.23       76.31     22.75 o
 -12   2  16      113.53      122.58     25.62 o
 -11   2  16        0.02       10.32     23.29 o
 -10   2  16       70.69       54.68     23.15 o
  -9   2  16        1.26        9.10     19.92 o
  -8   2  16        3.50        5.98     20.01 o
  -7   2  16       57.47       53.78     21.65 o
  -6   2  16       11.00       61.67     34.47 o
  -5   2  16       10.10       17.73     17.67 o
  -4   2  16       11.40        7.08     17.01 o
  -3   2  16        7.69       28.58     18.42 o
  -2   2  16        3.88       23.40     17.95 o
  -1   2  16       20.24       42.73     21.07 o
   0   2  16        0.39        3.62     18.65 o
   1   2  16        1.09       29.44     20.92 o
   2   2  16       11.18       16.24     24.33 o
   3   2  16        0.66       26.52     25.24 o
 -12   3  16       11.78       43.16     22.90 o
 -11   3  16       10.89        5.09     24.42 o
 -10   3  16        2.15       10.14     20.41 o
  -9   3  16       36.57       41.63     23.02 o
  -8   3  16       91.45       65.60     39.71 o
  -7   3  16        0.42      -12.17     19.21 o
  -6   3  16       29.39       27.00     28.44 o
  -5   3  16       19.99       31.07     52.19 o
  -4   3  16        0.68       12.89     17.45 o
  -3   3  16       71.74       93.58     23.69 o
  -2   3  16        1.06       34.63     18.02 o
  -1   3  16        3.26       29.26     20.96 o
   0   3  16        1.27       -1.53     31.06 o
   1   3  16       11.26      -33.88     22.58 o
  -9   4  16       13.91        6.11     29.09 o
  -8   4  16        0.58        5.04     21.96 o
  -7   4  16       12.86       34.69     25.85 o
  -6   4  16       66.13      115.50     44.29 o
  -5   4  16       90.62       65.21     25.40 o
  -4   4  16       21.68        1.96     25.74 o
  -3   4  16        0.98        7.78     29.30 o
  -2   4  16        1.44       -1.30     30.74 o
 -13   0  17        0.00       15.83     30.83 o
 -11   0  17       57.74      144.55     39.09 o
  -9   0  17       29.03       71.69     31.89 o
  -7   0  17       38.99       97.54     40.11 o
  -5   0  17      151.26      165.64     42.99 o
  -3   0  17       13.59       38.44     33.77 o
  -1   0  17        0.53       -4.27     32.38 o
   1   0  17        0.22       29.81     42.90 o
 -13   1  17        8.68      -13.43     20.18 o
 -12   1  17        0.22       41.67     22.62 o
 -11   1  17        3.45        8.15     22.71 o
 -10   1  17       42.70       67.45     23.73 o
  -9   1  17        2.65        4.07     20.05 o
  -8   1  17      141.56      134.24     27.95 o
  -7   1  17        6.57       30.87     22.23 o
  -6   1  17        1.01        7.50     22.31 o
  -5   1  17        4.61       45.29     25.42 o
  -4   1  17       57.57      100.98     26.68 o
  -3   1  17       60.52       91.57     28.61 o
  -2   1  17       26.93       52.84     25.80 o
  -1   1  17       11.32       99.94     45.15 o
   0   1  17       11.89       51.57     23.62 o
   1   1  17       45.58       65.85     24.43 o
 -12   2  17        1.22       15.70     21.62 o
 -11   2  17       27.28       44.84     37.10 o
 -10   2  17       17.68       12.97     21.74 o
  -9   2  17       91.34      121.86     26.86 o
  -8   2  17        0.88       31.44     22.22 o
  -7   2  17        5.42       34.23     21.12 o
  -6   2  17       20.23       28.14     22.23 o
  -5   2  17        9.26       43.89     20.00 o
  -4   2  17       25.17       55.78     22.11 o
  -3   2  17       67.59       76.74     23.18 o
  -2   2  17        0.00       -6.45     18.95 o
  -1   2  17       15.41       38.22     21.18 o
   0   2  17        7.75       84.43     24.41 o
 -10   3  17        4.21        5.57     29.58 o
  -9   3  17       19.29       55.62     28.20 o
  -8   3  17       37.41       25.32     23.55 o
  -7   3  17        0.92       -2.59     22.02 o
  -6   3  17        4.58       17.20     22.21 o
  -5   3  17        9.74       15.98     20.40 o
  -4   3  17        0.22        3.98     21.01 o
  -3   3  17       45.00       66.68     22.42 o
  -2   3  17       42.06       30.58     21.54 o
  -1   3  17       10.91       32.79     23.57 o
 -12   0  18       29.98      110.56     38.84 o
 -10   0  18       34.59      121.97     38.44 o
  -8   0  18       31.19       79.11     44.07 o
  -6   0  18       58.71      118.20     45.15 o
  -4   0  18       44.69       29.63     38.07 o
  -2   0  18       19.54       11.84     45.03 o
 -11   1  18        0.93       22.79     22.92 o
 -10   1  18        0.27       -2.20     21.55 o
  -9   1  18       47.18       45.96     26.17 o
  -8   1  18       49.15       53.71     31.50 o
  -7   1  18       54.40       51.57     30.10 o
  -6   1  18        2.96      -14.07     25.50 o
  -5   1  18        1.67       29.49     27.64 o
  -4   1  18       29.97       55.43     27.58 o
  -3   1  18       37.89       56.80     30.00 o
  -2   1  18       17.97       67.67     39.94 o
  -1   1  18        2.98       27.62     31.48 o
 -10   2  18        0.06       11.60     22.94 o
  -9   2  18        4.30       47.96     32.21 o
  -8   2  18        4.51       35.95     23.57 o
  -7   2  18        7.99       -2.63     25.88 o
  -6   2  18       28.82       69.55     29.52 o
  -5   2  18        0.22       19.35     27.43 o
  -4   2  18        3.83       37.92     28.70 o
  -3   2  18        6.45       31.36     29.76 o
  -7   0  19       12.26       39.77     46.08 o
  -5   0  19      186.66      169.20     57.99 o
 
